# Supplementary material for: rac-(1S,2R)-Diethyl 6-hydr­oxy-1-(4-methoxy­phen­yl)-3-oxo-2,3-di­hydro-1H-benzo[f]chromen-2-yl]­phospho­nate
Source: Acta Crystallogr Sect E Struct Rep Online. 2008 Jun 7;64(Pt 7):o1240–1. doi: 10.1107/S1600536808015857 (PMC2961657; doi:10.1107/S1600536808015857)
Supplement: Supplementary file 1 [file e-64-o1240-sup1.cif]

##############################################################################
###                                                                        ###
###        Electronic paper (Acta Crystallographica Section E)             ###
###                                                                        ###
##############################################################################
#                                                                            #
# This CIF contains the data in a paper accepted for publication in Acta     #
# Crystallographica Section E. It conforms to the requirements of Notes      #
# for Authors for Section E, and has been peer reviewed under the auspices   #
# of the IUCr Commission on Journals.                                        #
#                                                                            #
# Full details of the Crystallographic Information File format               #
# are given in the paper "The Crystallographic Information File (CIF):       #
# a New Standard Archive File for Crystallography" by S. R. Hall, F. H.      #
# Allen and I. D. Brown [Acta Cryst. (1991), A47, 655-685].                  #
#                                                                            #
# The current version of the core CIF dictionary is obtainable from          #
# ftp://ftp.iucr.org/pub/cif_core.dic. The current version number is 2.4.    #
#                                                                            #
# Software is freely available for graphical display of the structure(s) in  #
# this CIF.  For information consult the CIF home page http://www.iucr.org/  #
# cif/home.html                                                              #
#                                                                            #
# This file may be used for bona fide research purposes within the           #
# scientific community so long as proper attribution is given to the journal # 
# article from which it was obtained.                                        #
#                                                                            #
##############################################################################
                                             
data_global
_audit_creation_method     'form.cif (version 2.0)'
_journal_data_validation_number     ?
_journal_date_recd_electronic     2008-05-18
_journal_date_accepted     2008-05-26
_journal_name_full     'Acta Crystallographica, Section E'
_journal_year     2008
_journal_volume     64
_journal_issue      7
_journal_page_first     o1240
_journal_page_last     o1241
_journal_paper_category     QO
_journal_coeditor_code     NG2458
_publ_contact_author_name     'Professor Wojciech M. Wolf'
_publ_contact_author_address
;
Institute of General and Ecological Chemistry
Technical University of Lodz
ul. Zeromskiego 116
90-924 Lodz
Poland
;
_publ_contact_author_email     wmwolf@p.lodz.pl
_publ_contact_author_fax     '48(42)313128'
_publ_contact_author_phone     '48(42)313098'
_publ_section_title
;\
<i>rac</i>-(1<i>S</i>,2<i>R</i>)-Diethyl
6-hydroxy-1-(4-methoxyphenyl)-3-oxo-2,3-dihydro-1<i>H</i>-\
benzo[<i>f</i>]chromen-2-yl]phosphonate
;
loop_
    _publ_author_name
    _publ_author_address
    'Wojciechowski, Jakub'
;
Institute of General and Ecological Chemistry
Technical University of \/L\'od\'z
ul. \.Zeromskiego 116
90-924 \/L\'od\'z
Poland
;
    'Krawczyk, Henryk'
;
Institute of Organic Chemistry
Technical University of \/L\'od\'z
ul. \.Zeromskiego 116
90-924 \/L\'od\'z
Poland
;
    '\/Lukasz Albrecht'
;
Institute of Organic Chemistry
Technical University of \/L\'od\'z
ul. \.Zeromskiego 116
90-924 \/L\'od\'z
Poland
;
    'Wolf, Wojciech M.'
;
Institute of General and Ecological Chemistry
Technical University of \/L\'od\'z
ul. \.Zeromskiego 116
90-924 \/L\'od\'z
Poland
;
data_I
_audit_creation_method     SHELXL97
_chemical_name_systematic
;
rac-(1S,2R)-Diethyl
6-hydroxy-1-(4-methoxyphenyl)-3-oxo-2,3-dihydro-1H-
benzo[f]chromen-2-yl]phosphonate
;
_chemical_name_common     ?
_chemical_formula_moiety     'C24 H25 O7 P'
_chemical_formula_sum     'C24 H25 O7 P'
_chemical_formula_iupac     'C24 H25 O7 P'
_chemical_formula_weight     456.41
_chemical_melting_point     ?
_chemical_melting_point_gt     396
_chemical_melting_point_lt     398
_symmetry_cell_setting     monoclinic
_symmetry_space_group_name_H-M     'C 2/c'
_space_group_name_Hall     '-C 2yc'
loop_
    _symmetry_equiv_pos_as_xyz
    'x, y, z'
    '-x, y, -z+1/2'
    'x+1/2, y+1/2, z'
    '-x+1/2, y+1/2, -z+1/2'
    '-x, -y, -z'
    'x, -y, z-1/2'
    '-x+1/2, -y+1/2, -z'
    'x+1/2, -y+1/2, z-1/2'
_cell_length_a     21.6231(17)
_cell_length_b     10.0018(8)
_cell_length_c     22.4011(17)
_cell_angle_alpha     90.00
_cell_angle_beta     111.8060(10)
_cell_angle_gamma     90.00
_cell_volume     4498.0(6)
_cell_formula_units_Z     8
_cell_measurement_reflns_used     8721
_cell_measurement_theta_min     2.236
_cell_measurement_theta_max     23.274
_cell_measurement_temperature     293(2)
_exptl_crystal_description     prism
_exptl_crystal_colour     colourless
_exptl_crystal_size_max     0.30
_exptl_crystal_size_mid     0.20
_exptl_crystal_size_min     0.15
_exptl_crystal_density_diffrn     1.348
_exptl_crystal_density_meas     ?
_exptl_crystal_density_method     'not measured'
_exptl_crystal_F_000     1920
_exptl_absorpt_coefficient_mu     0.165
_exptl_absorpt_correction_type     multi-scan
_exptl_absorpt_process_details     '(SADABS; Bruker, 2003)'
_exptl_absorpt_correction_T_min     0.951
_exptl_absorpt_correction_T_max     0.976
_exptl_special_details
;
;
_diffrn_ambient_temperature     293(2)
_diffrn_radiation_type     MoK\a
_diffrn_radiation_wavelength     0.71073
_diffrn_radiation_source     'fine-focus sealed tube'
_diffrn_radiation_monochromator     graphite
_diffrn_measurement_device_type     'Bruker SMART APEX'
_diffrn_measurement_method     \w
_diffrn_detector_area_resol_mean     ?
_diffrn_reflns_number     37601
_diffrn_reflns_av_R_equivalents     0.0435
_diffrn_reflns_av_sigmaI/netI     0.0251
_diffrn_reflns_theta_min     1.96
_diffrn_reflns_theta_max     27.36
_diffrn_reflns_theta_full     27.36
_diffrn_measured_fraction_theta_max     0.997
_diffrn_measured_fraction_theta_full     0.997
_diffrn_reflns_limit_h_min     -27
_diffrn_reflns_limit_h_max     27
_diffrn_reflns_limit_k_min     -12
_diffrn_reflns_limit_k_max     12
_diffrn_reflns_limit_l_min     -28
_diffrn_reflns_limit_l_max     28
_diffrn_standards_number     ?
_diffrn_standards_interval_count     ?
_diffrn_standards_interval_time     ?
_diffrn_standards_decay_%     0
_refine_special_details
;
Refinement of <i>F</i>^2^ against ALL reflections. The weighted <i>R</i>-factor
<i>wR</i> and goodness of fit <i>S</i> are based on <i>F</i>^2^, conventional
<i>R</i>-factors <i>R</i> are based on <i>F</i>, with <i>F</i> set to zero for
negative <i>F</i>^2^. The threshold expression of <i>F</i>^2^ >
\s(<i>F</i>^2^) is used only for calculating <i>R</i>-factors(gt) <i>etc</i>.
and is not relevant to the choice of reflections for refinement.
<i>R</i>-factors based on <i>F</i>^2^ are statistically about twice as large
as those based on <i>F</i>, and <i>R</i>- factors based on ALL data will be
even larger.
;
_reflns_number_total     5076
_reflns_number_gt     3585
_reflns_threshold_expression     I>2\s(I)
_refine_ls_structure_factor_coef     Fsqd
_refine_ls_matrix_type     full
_refine_ls_R_factor_all     0.0686
_refine_ls_R_factor_gt     0.0450
_refine_ls_wR_factor_gt     0.1210
_refine_ls_wR_factor_ref     0.1366
_refine_ls_goodness_of_fit_ref     1.048
_refine_ls_restrained_S_all     1.048
_refine_ls_number_reflns     5076
_refine_ls_number_parameters     310
_refine_ls_number_restraints     0
_refine_ls_hydrogen_treatment     constr
_refine_ls_weighting_scheme     calc
_refine_ls_weighting_details
       'calc w = 1/[\s^2^(Fo^2^)+(0.0691P)^2^+2.0425P] where P=(Fo^2^+2Fc^2^)/3'
_atom_sites_solution_hydrogens     difmap
_atom_sites_solution_primary     direct
_atom_sites_solution_secondary     difmap
_refine_ls_shift/su_max     0.001
_refine_ls_shift/su_mean     0.000
_refine_diff_density_max     0.296
_refine_diff_density_min     -0.364
_refine_ls_extinction_method     none
_refine_ls_extinction_coef     ?
loop_
    _atom_type_symbol
    _atom_type_description
    _atom_type_scat_dispersion_real
    _atom_type_scat_dispersion_imag
    _atom_type_scat_source
    'C' 'C' 0.0033 0.0016
                         'International Tables Vol C Tables 4.2.6.8 and 6.1.1.4'
    'H' 'H' 0.0000 0.0000
                         'International Tables Vol C Tables 4.2.6.8 and 6.1.1.4'
    'O' 'O' 0.0106 0.0060
                         'International Tables Vol C Tables 4.2.6.8 and 6.1.1.4'
    'P' 'P' 0.1023 0.0942
                         'International Tables Vol C Tables 4.2.6.8 and 6.1.1.4'
_computing_data_collection     'SMART (Bruker, 2003)'
_computing_cell_refinement     'SMART (Bruker, 2003)'
_computing_data_reduction     'SAINT-Plus (Bruker, 2003)'
_computing_structure_solution     'SHELXS97 (Sheldrick, 2008)'
_computing_structure_refinement     'SHELXL97 (Sheldrick, 2008)'
_computing_molecular_graphics     'SHELXTL (Sheldrick, 2008)'
_computing_publication_material
;
SHELXTL (Sheldrick, 2008) and publCIF (Westrip, 2008)
;
loop_
    _atom_site_type_symbol
    _atom_site_label
    _atom_site_fract_x
    _atom_site_fract_y
    _atom_site_fract_z
    _atom_site_U_iso_or_equiv
    _atom_site_adp_type
    _atom_site_calc_flag
    _atom_site_refinement_flags
    _atom_site_occupancy
    _atom_site_disorder_assembly
    _atom_site_disorder_group
    P P 0.85826(2) 0.18689(5) 0.93687(3) 0.04719(16) Uani d . 1 . .
    O O1 0.86909(7) 0.50338(13) 0.99316(6) 0.0501(3) Uani d . 1 . .
    O O2 0.82123(8) 0.38041(16) 1.04447(7) 0.0612(4) Uani d . 1 . .
    O O3 0.82989(9) 0.07064(16) 0.96515(11) 0.0843(6) Uani d . 1 . .
    O O4 0.92748(7) 0.22132(16) 0.97264(8) 0.0645(4) Uani d . 1 . .
    O O5 0.84281(8) 0.14572(19) 0.86632(8) 0.0751(5) Uani d . 1 . .
    O O6 1.00680(7) 0.72224(17) 0.90165(8) 0.0694(5) Uani d . 1 . .
    O O7 0.54354(8) 0.70103(17) 0.84382(11) 0.0838(6) Uani d . 1 . .
    C C1 0.82904(10) 0.40053(19) 0.99520(10) 0.0464(4) Uani d . 1 . .
    C C2 0.79907(9) 0.31862(18) 0.93467(9) 0.0445(4) Uani d . 1 . .
    C C3 0.77848(9) 0.40694(18) 0.87347(9) 0.0433(4) Uani d . 1 . .
    C C4 0.83847(9) 0.49031(17) 0.87772(9) 0.0411(4) Uani d . 1 . .
    C C5 0.85316(9) 0.53228(18) 0.82352(9) 0.0432(4) Uani d . 1 . .
    C C6 0.91093(9) 0.60975(19) 0.83255(9) 0.0457(4) Uani d . 1 . .
    C C7 0.95280(9) 0.6475(2) 0.89610(10) 0.0492(5) Uani d . 1 . .
    C C8 0.93774(10) 0.60900(19) 0.94736(10) 0.0484(5) Uani d . 1 . .
    C C9 0.88100(9) 0.53133(18) 0.93693(9) 0.0435(4) Uani d . 1 . .
    C C10 0.81079(11) 0.5026(2) 0.75920(10) 0.0540(5) Uani d . 1 . .
    C C11 0.82642(13) 0.5444(2) 0.70810(11) 0.0616(6) Uani d . 1 . .
    C C12 0.88486(13) 0.6152(2) 0.71814(12) 0.0636(6) Uani d . 1 . .
    C C13 0.92573(12) 0.6490(2) 0.77862(11) 0.0567(5) Uani d . 1 . .
    C C14 0.71632(9) 0.48976(18) 0.86470(9) 0.0436(4) Uani d . 1 . .
    C C15 0.65938(10) 0.4277(2) 0.86667(12) 0.0596(6) Uani d . 1 . .
    C C16 0.60208(11) 0.4993(2) 0.85812(13) 0.0667(6) Uani d . 1 . .
    C C17 0.60088(11) 0.6368(2) 0.84824(11) 0.0589(5) Uani d . 1 . .
    C C18 0.65601(11) 0.6988(2) 0.84519(11) 0.0586(5) Uani d . 1 . .
    C C19 0.71301(11) 0.6250(2) 0.85320(10) 0.0525(5) Uani d . 1 . .
    C C20 0.85865(19) -0.0622(3) 0.97519(18) 0.0957(10) Uani d . 1 . .
    C C21 0.80938(19) -0.1530(3) 0.98260(16) 0.0963(10) Uani d . 1 . .
    C C22 0.89018(18) 0.1465(3) 0.83444(15) 0.0930(9) Uani d . 1 . .
    C C23 0.90252(16) 0.0103(4) 0.81830(16) 0.0989(10) Uani d . 1 . .
    C C24 0.54361(16) 0.8430(3) 0.84361(19) 0.1038(12) Uani d . 1 . .
    H H6 1.0276 0.7404 0.9401 0.083 Uiso calc R 1 . .
    H H21 0.7610 0.2782 0.9357 0.053 Uiso calc R 1 . .
    H H31 0.7679 0.3463 0.8355 0.049 Uiso calc R 1 . .
    H H81 0.9632 0.6325 0.9862 0.058 Uiso calc R 1 . .
    H H101 0.7706 0.4525 0.7514 0.065 Uiso calc R 1 . .
    H H111 0.7983 0.5257 0.6674 0.074 Uiso calc R 1 . .
    H H121 0.8960 0.6395 0.6832 0.076 Uiso calc R 1 . .
    H H131 0.9646 0.6994 0.7848 0.068 Uiso calc R 1 . .
    H H151 0.6601 0.3230 0.8750 0.071 Uiso calc R 1 . .
    H H161 0.5596 0.4502 0.8591 0.080 Uiso calc R 1 . .
    H H181 0.6553 0.7910 0.8377 0.070 Uiso calc R 1 . .
    H H191 0.7487 0.6669 0.8508 0.063 Uiso calc R 1 . .
    H H201 0.9030 -0.0639 1.0173 0.115 Uiso calc R 1 . .
    H H202 0.8708 -0.0913 0.9351 0.115 Uiso calc R 1 . .
    H H211 0.7686 -0.1586 0.9396 0.116 Uiso calc R 1 . .
    H H212 0.7941 -0.1177 1.0185 0.116 Uiso calc R 1 . .
    H H213 0.8303 -0.2473 0.9950 0.116 Uiso calc R 1 . .
    H H221 0.9333 0.1881 0.8636 0.112 Uiso calc R 1 . .
    H H222 0.8721 0.2019 0.7940 0.112 Uiso calc R 1 . .
    H H231 0.8583 -0.0365 0.7950 0.119 Uiso calc R 1 . .
    H H232 0.9286 -0.0405 0.8593 0.119 Uiso calc R 1 . .
    H H233 0.9293 0.0130 0.7894 0.119 Uiso calc R 1 . .
    H H241 0.5474 0.8736 0.8060 0.125 Uiso calc R 1 . .
    H H242 0.5793 0.8740 0.8787 0.125 Uiso calc R 1 . .
    H H243 0.5042 0.8741 0.8460 0.125 Uiso calc R 1 . .
loop_
    _atom_site_aniso_label
    _atom_site_aniso_U_11
    _atom_site_aniso_U_22
    _atom_site_aniso_U_33
    _atom_site_aniso_U_12
    _atom_site_aniso_U_13
    _atom_site_aniso_U_23
    P 0.0439(3) 0.0381(3) 0.0599(3) -0.0019(2) 0.0197(2) -0.0012(2)
    O1 0.0655(8) 0.0447(7) 0.0433(7) -0.0119(6) 0.0239(6) -0.0030(6)
    O2 0.0725(10) 0.0645(9) 0.0561(9) -0.0060(7) 0.0350(8) 0.0033(7)
    O3 0.0837(12) 0.0446(9) 0.1457(18) 0.0093(8) 0.0673(12) 0.0225(10)
    O4 0.0446(8) 0.0607(9) 0.0785(11) -0.0006(7) 0.0117(7) -0.0075(8)
    O5 0.0616(9) 0.0879(12) 0.0692(11) 0.0157(8) 0.0167(8) -0.0224(9)
    O6 0.0543(9) 0.0794(11) 0.0696(10) -0.0216(8) 0.0174(7) 0.0139(8)
    O7 0.0596(10) 0.0626(11) 0.1338(17) 0.0164(8) 0.0414(10) 0.0119(10)
    C1 0.0509(10) 0.0410(9) 0.0514(11) 0.0028(8) 0.0236(9) 0.0050(8)
    C2 0.0418(9) 0.0380(9) 0.0562(11) -0.0040(8) 0.0213(8) 0.0010(8)
    C3 0.0451(10) 0.0381(9) 0.0464(10) -0.0037(7) 0.0169(8) -0.0037(8)
    C4 0.0412(9) 0.0383(9) 0.0445(10) -0.0008(7) 0.0170(8) 0.0002(7)
    C5 0.0448(10) 0.0414(9) 0.0437(10) 0.0087(8) 0.0169(8) 0.0033(8)
    C6 0.0461(10) 0.0426(10) 0.0511(11) 0.0087(8) 0.0214(8) 0.0098(8)
    C7 0.0418(10) 0.0459(10) 0.0584(12) -0.0003(8) 0.0169(9) 0.0101(9)
    C8 0.0493(11) 0.0459(10) 0.0443(11) -0.0060(8) 0.0106(8) 0.0032(8)
    C9 0.0514(10) 0.0378(9) 0.0433(10) -0.0006(8) 0.0198(8) 0.0018(7)
    C10 0.0553(12) 0.0562(12) 0.0483(12) 0.0062(9) 0.0167(9) -0.0012(9)
    C11 0.0753(15) 0.0636(14) 0.0431(11) 0.0190(11) 0.0189(10) 0.0050(10)
    C12 0.0793(16) 0.0655(14) 0.0563(13) 0.0187(12) 0.0371(12) 0.0177(11)
    C13 0.0600(12) 0.0579(12) 0.0601(14) 0.0096(10) 0.0316(11) 0.0160(10)
    C14 0.0445(10) 0.0403(9) 0.0432(10) -0.0030(8) 0.0129(8) -0.0045(8)
    C15 0.0497(12) 0.0424(11) 0.0826(16) -0.0040(9) 0.0200(11) -0.0020(10)
    C16 0.0469(12) 0.0520(12) 0.0978(19) -0.0041(10) 0.0231(12) -0.0002(12)
    C17 0.0513(12) 0.0538(12) 0.0698(14) 0.0071(9) 0.0204(10) 0.0034(10)
    C18 0.0631(13) 0.0425(11) 0.0710(14) 0.0055(9) 0.0262(11) 0.0090(10)
    C19 0.0526(11) 0.0445(10) 0.0634(13) -0.0034(9) 0.0248(10) 0.0045(9)
    C20 0.134(3) 0.0501(14) 0.134(3) 0.0191(15) 0.085(2) 0.0209(15)
    C21 0.150(3) 0.0501(14) 0.093(2) -0.0089(17) 0.050(2) -0.0010(14)
    C22 0.128(3) 0.091(2) 0.0795(19) 0.0193(19) 0.0617(19) 0.0055(16)
    C23 0.093(2) 0.109(2) 0.102(2) 0.0270(19) 0.0449(18) -0.0189(19)
    C24 0.084(2) 0.0640(17) 0.169(4) 0.0255(15) 0.053(2) 0.0175(19)
_geom_special_details
;
All e.s.d.'s (except the e.s.d. in the dihedral angle between two l.s. planes)
are estimated using the full covariance matrix. The cell e.s.d.'s are taken
into account individually in the estimation of e.s.d.'s in distances, angles
and torsion angles; correlations between e.s.d.'s in cell parameters are only
used when they are defined by crystal symmetry. An approximate (isotropic)
treatment of cell e.s.d.'s is used for estimating e.s.d.'s involving l.s.
planes.
;
loop_
    _geom_bond_atom_site_label_1
    _geom_bond_atom_site_label_2
    _geom_bond_site_symmetry_2
    _geom_bond_distance
    _geom_bond_publ_flag
    P O4 . 1.4524(15) y
    P O5 . 1.5449(17) y
    P O3 . 1.5551(16) y
    P C2 . 1.8248(19) y
    O1 C1 . 1.356(2) y
    O1 C9 . 1.404(2) y
    O2 C1 . 1.194(2) y
    O3 C20 . 1.449(3) y
    O5 C22 . 1.450(3) y
    O6 C7 . 1.352(2) y
    O6 H6 . 0.8309 ?
    O7 C17 . 1.367(3) ?
    O7 C24 . 1.420(3) ?
    C1 C2 . 1.509(3) ?
    C2 C3 . 1.551(3) ?
    C2 H21 . 0.9241 ?
    C3 C4 . 1.515(2) ?
    C3 C14 . 1.528(3) ?
    C3 H31 . 1.0001 ?
    C4 C9 . 1.366(3) ?
    C4 C5 . 1.428(3) ?
    C5 C6 . 1.419(3) ?
    C5 C10 . 1.422(3) ?
    C6 C13 . 1.415(3) ?
    C6 C7 . 1.425(3) ?
    C7 C8 . 1.360(3) ?
    C8 C9 . 1.397(3) ?
    C8 H81 . 0.8711 ?
    C10 C11 . 1.374(3) ?
    C10 H101 . 0.9613 ?
    C11 C12 . 1.392(3) ?
    C11 H111 . 0.9082 ?
    C12 C13 . 1.357(3) ?
    C12 H121 . 0.9322 ?
    C13 H131 . 0.9462 ?
    C14 C19 . 1.374(3) ?
    C14 C15 . 1.394(3) ?
    C15 C16 . 1.381(3) ?
    C15 H151 . 1.0672 ?
    C16 C17 . 1.391(3) ?
    C16 H161 . 1.0483 ?
    C17 C18 . 1.368(3) ?
    C18 C19 . 1.390(3) ?
    C18 H181 . 0.9346 ?
    C19 H191 . 0.8967 ?
    C20 C21 . 1.455(4) ?
    C20 H201 . 1.0668 ?
    C20 H202 . 1.0668 ?
    C21 H211 . 1.0385 ?
    C21 H212 . 1.0385 ?
    C21 H213 . 1.0385 ?
    C22 C23 . 1.459(4) ?
    C22 H221 . 1.0092 ?
    C22 H222 . 1.0092 ?
    C23 H231 . 1.0166 ?
    C23 H232 . 1.0166 ?
    C23 H233 . 1.0166 ?
    C24 H241 . 0.9270 ?
    C24 H242 . 0.9270 ?
    C24 H243 . 0.9270 ?
loop_
    _geom_angle_atom_site_label_1
    _geom_angle_atom_site_label_2
    _geom_angle_atom_site_label_3
    _geom_angle_site_symmetry_1
    _geom_angle_site_symmetry_3
    _geom_angle
    _geom_angle_publ_flag
    O4 P O5 . . 114.48(10) y
    O4 P O3 . . 115.74(11) y
    O5 P O3 . . 104.43(11) y
    O4 P C2 . . 114.36(9) y
    O5 P C2 . . 106.37(9) y
    O3 P C2 . . 99.90(9) y
    C1 O1 C9 . . 120.89(15) n
    C20 O3 P . . 122.52(17) n
    C22 O5 P . . 125.35(18) n
    C7 O6 H6 . . 109.5 ?
    C17 O7 C24 . . 117.9(2) ?
    O2 C1 O1 . . 118.05(18) ?
    O2 C1 C2 . . 125.32(18) ?
    O1 C1 C2 . . 116.61(16) ?
    C1 C2 C3 . . 111.81(15) ?
    C1 C2 P . . 107.75(13) ?
    C3 C2 P . . 113.78(13) ?
    C1 C2 H21 . . 107.8 ?
    C3 C2 H21 . . 107.8 ?
    P C2 H21 . . 107.8 ?
    C4 C3 C14 . . 113.67(15) ?
    C4 C3 C2 . . 107.47(15) ?
    C14 C3 C2 . . 111.86(15) ?
    C4 C3 H31 . . 107.9 ?
    C14 C3 H31 . . 107.9 ?
    C2 C3 H31 . . 107.9 ?
    C9 C4 C5 . . 117.07(17) ?
    C9 C4 C3 . . 118.56(16) ?
    C5 C4 C3 . . 124.35(16) ?
    C6 C5 C10 . . 117.40(18) ?
    C6 C5 C4 . . 120.10(17) ?
    C10 C5 C4 . . 122.48(18) ?
    C13 C6 C5 . . 119.73(19) ?
    C13 C6 C7 . . 121.19(19) ?
    C5 C6 C7 . . 119.08(17) ?
    O6 C7 C8 . . 123.23(19) ?
    O6 C7 C6 . . 116.41(18) ?
    C8 C7 C6 . . 120.37(18) ?
    C7 C8 C9 . . 119.15(19) ?
    C7 C8 H81 . . 120.4 ?
    C9 C8 H81 . . 120.4 ?
    C4 C9 C8 . . 124.20(17) ?
    C4 C9 O1 . . 121.96(17) ?
    C8 C9 O1 . . 113.77(16) ?
    C11 C10 C5 . . 121.0(2) ?
    C11 C10 H101 . . 119.5 ?
    C5 C10 H101 . . 119.5 ?
    C10 C11 C12 . . 120.7(2) ?
    C10 C11 H111 . . 119.7 ?
    C12 C11 H111 . . 119.7 ?
    C13 C12 C11 . . 120.2(2) ?
    C13 C12 H121 . . 119.9 ?
    C11 C12 H121 . . 119.9 ?
    C12 C13 C6 . . 120.9(2) ?
    C12 C13 H131 . . 119.6 ?
    C6 C13 H131 . . 119.6 ?
    C19 C14 C15 . . 117.34(18) ?
    C19 C14 C3 . . 122.67(17) ?
    C15 C14 C3 . . 119.98(17) ?
    C16 C15 C14 . . 121.5(2) ?
    C16 C15 H151 . . 119.3 ?
    C14 C15 H151 . . 119.3 ?
    C15 C16 C17 . . 119.8(2) ?
    C15 C16 H161 . . 120.1 ?
    C17 C16 H161 . . 120.1 ?
    O7 C17 C18 . . 124.5(2) ?
    O7 C17 C16 . . 116.0(2) ?
    C18 C17 C16 . . 119.4(2) ?
    C17 C18 C19 . . 120.0(2) ?
    C17 C18 H181 . . 120.0 ?
    C19 C18 H181 . . 120.0 ?
    C14 C19 C18 . . 121.9(2) ?
    C14 C19 H191 . . 119.0 ?
    C18 C19 H191 . . 119.0 ?
    O3 C20 C21 . . 107.4(3) ?
    O3 C20 H201 . . 110.2 ?
    C21 C20 H201 . . 110.2 ?
    O3 C20 H202 . . 110.2 ?
    C21 C20 H202 . . 110.2 ?
    H201 C20 H202 . . 108.5 ?
    C20 C21 H211 . . 109.5 ?
    C20 C21 H212 . . 109.5 ?
    H211 C21 H212 . . 109.5 ?
    C20 C21 H213 . . 109.5 ?
    H211 C21 H213 . . 109.5 ?
    H212 C21 H213 . . 109.5 ?
    O5 C22 C23 . . 110.2(3) ?
    O5 C22 H221 . . 109.6 ?
    C23 C22 H221 . . 109.6 ?
    O5 C22 H222 . . 109.6 ?
    C23 C22 H222 . . 109.6 ?
    H221 C22 H222 . . 108.1 ?
    C22 C23 H231 . . 109.5 ?
    C22 C23 H232 . . 109.5 ?
    H231 C23 H232 . . 109.5 ?
    C22 C23 H233 . . 109.5 ?
    H231 C23 H233 . . 109.5 ?
    H232 C23 H233 . . 109.5 ?
    O7 C24 H241 . . 109.5 ?
    O7 C24 H242 . . 109.5 ?
    H241 C24 H242 . . 109.5 ?
    O7 C24 H243 . . 109.5 ?
    H241 C24 H243 . . 109.5 ?
    H242 C24 H243 . . 109.5 ?
loop_
    _geom_torsion_atom_site_label_1
    _geom_torsion_atom_site_label_2
    _geom_torsion_atom_site_label_3
    _geom_torsion_atom_site_label_4
    _geom_torsion_site_symmetry_1
    _geom_torsion_site_symmetry_2
    _geom_torsion_site_symmetry_3
    _geom_torsion_site_symmetry_4
    _geom_torsion
    _geom_torsion_publ_flag
    O4 P C2 C1 . . . . -28.73(16) y
    O5 P C2 C3 . . . . -31.54(16) y
    O4 P O3 C20 . . . . -58.5(3) ?
    O5 P O3 C20 . . . . 68.3(3) ?
    C2 P O3 C20 . . . . 178.2(2) ?
    O4 P O5 C22 . . . . -3.4(3) ?
    O3 P O5 C22 . . . . -131.0(2) ?
    C2 P O5 C22 . . . . 123.9(2) ?
    C9 O1 C1 O2 . . . . 179.21(17) ?
    C9 O1 C1 C2 . . . . 0.5(2) ?
    O2 C1 C2 C3 . . . . 143.09(19) ?
    O1 C1 C2 C3 . . . . -38.3(2) ?
    O2 C1 C2 P . . . . -91.2(2) ?
    O1 C1 C2 P . . . . 87.41(17) ?
    O5 P C2 C1 . . . . -156.12(13) ?
    O3 P C2 C1 . . . . 95.53(15) ?
    O4 P C2 C3 . . . . 95.84(15) ?
    O5 P C2 C3 . . . . -31.54(16) ?
    O3 P C2 C3 . . . . -139.90(15) ?
    C1 C2 C3 C4 . . . . 52.53(19) ?
    P C2 C3 C4 . . . . -69.83(17) ?
    C1 C2 C3 C14 . . . . -72.89(19) ?
    P C2 C3 C14 . . . . 164.74(12) ?
    C14 C3 C4 C9 . . . . 90.9(2) ?
    C2 C3 C4 C9 . . . . -33.4(2) ?
    C14 C3 C4 C5 . . . . -87.6(2) ?
    C2 C3 C4 C5 . . . . 148.11(17) ?
    C9 C4 C5 C6 . . . . 1.9(3) ?
    C3 C4 C5 C6 . . . . -179.65(16) ?
    C9 C4 C5 C10 . . . . -176.39(17) ?
    C3 C4 C5 C10 . . . . 2.1(3) ?
    C10 C5 C6 C13 . . . . -2.8(3) ?
    C4 C5 C6 C13 . . . . 178.90(17) ?
    C10 C5 C6 C7 . . . . 176.76(17) ?
    C4 C5 C6 C7 . . . . -1.6(3) ?
    C13 C6 C7 O6 . . . . 0.0(3) ?
    C5 C6 C7 O6 . . . . -179.46(17) ?
    C13 C6 C7 C8 . . . . 179.94(18) ?
    C5 C6 C7 C8 . . . . 0.4(3) ?
    O6 C7 C8 C9 . . . . -179.72(18) ?
    C6 C7 C8 C9 . . . . 0.4(3) ?
    C5 C4 C9 C8 . . . . -1.1(3) ?
    C3 C4 C9 C8 . . . . -179.64(17) ?
    C5 C4 C9 O1 . . . . 175.78(15) ?
    C3 C4 C9 O1 . . . . -2.8(3) ?
    C7 C8 C9 C4 . . . . -0.1(3) ?
    C7 C8 C9 O1 . . . . -177.13(17) ?
    C1 O1 C9 C4 . . . . 22.1(3) ?
    C1 O1 C9 C8 . . . . -160.77(17) ?
    C6 C5 C10 C11 . . . . 1.8(3) ?
    C4 C5 C10 C11 . . . . -179.95(18) ?
    C5 C10 C11 C12 . . . . 1.1(3) ?
    C10 C11 C12 C13 . . . . -3.0(3) ?
    C11 C12 C13 C6 . . . . 1.9(3) ?
    C5 C6 C13 C12 . . . . 1.0(3) ?
    C7 C6 C13 C12 . . . . -178.5(2) ?
    C4 C3 C14 C19 . . . . 8.2(3) ?
    C2 C3 C14 C19 . . . . 130.13(19) ?
    C4 C3 C14 C15 . . . . -173.41(18) ?
    C2 C3 C14 C15 . . . . -51.5(2) ?
    C19 C14 C15 C16 . . . . -0.7(3) ?
    C3 C14 C15 C16 . . . . -179.2(2) ?
    C14 C15 C16 C17 . . . . -1.0(4) ?
    C24 O7 C17 C18 . . . . -7.7(4) ?
    C24 O7 C17 C16 . . . . 170.6(3) ?
    C15 C16 C17 O7 . . . . -176.4(2) ?
    C15 C16 C17 C18 . . . . 2.0(4) ?
    O7 C17 C18 C19 . . . . 177.0(2) ?
    C16 C17 C18 C19 . . . . -1.3(4) ?
    C15 C14 C19 C18 . . . . 1.4(3) ?
    C3 C14 C19 C18 . . . . 179.84(19) ?
    C17 C18 C19 C14 . . . . -0.4(3) ?
    P O3 C20 C21 . . . . -162.7(2) ?
    P O5 C22 C23 . . . . 114.1(3) ?
loop_
    _geom_hbond_atom_site_label_D
    _geom_hbond_atom_site_label_H
    _geom_hbond_atom_site_label_A
    _geom_hbond_site_symmetry_A
    _geom_hbond_distance_DH
    _geom_hbond_distance_HA
    _geom_hbond_distance_DA
    _geom_hbond_angle_DHA
    _geom_hbond_publ_flag
    O6 H6 O4 5_767 0.83 1.87 2.701(2) 178 y
