# Supplementary material for: rac-(1S,2R)-Diethyl 6-hydr­oxy-1-(4-methoxy­phen­yl)-3-oxo-2,3-di­hydro-1H-benzo[f]chromen-2-yl]­phospho­nate
Source: Acta Crystallogr Sect E Struct Rep Online. 2008 Jun 7;64(Pt 7):o1240–1. doi: 10.1107/S1600536808015857 (PMC2961657; doi:10.1107/S1600536808015857)
Supplement: Supplementary file 2 [file e-64-o1240-Isup2.hkl]

# 
# Unique observed reflections after correcting 
# for dispersion and merging Friedel opposites 
# 
data_I
_shelx_title ' la_38_0m in C2/c' 
_shelx_refln_list_code          3 
_shelx_F_calc_maximum      429.18 
_exptl_crystal_F_000      1920.00 
_reflns_d_resolution_high  0.7732 
 
loop_ 
 _symmetry_equiv_pos_as_xyz 
 'x, y, z' 
 '-x, y, -z+1/2' 
 'x+1/2, y+1/2, z' 
 '-x+1/2, y+1/2, -z+1/2' 
 '-x, -y, -z' 
 'x, -y, z-1/2' 
 '-x+1/2, -y+1/2, -z' 
 'x+1/2, -y+1/2, z-1/2' 
 
_cell_length_a    21.6231 
_cell_length_b    10.0018 
_cell_length_c    22.4011 
_cell_angle_alpha  90.000 
_cell_angle_beta  111.806 
_cell_angle_gamma  90.000 
 
loop_ 
 _refln_index_h 
 _refln_index_k 
 _refln_index_l 
 _refln_F_meas 
 _refln_F_sigma 
 _refln_A_calc 
 _refln_B_calc 
   2   0   0    107.2563      1.5571   -113.0317      0.0000 
   4   0   0    432.6939      4.0046   -429.1784      0.0000 
   6   0   0    178.4218      1.6611    175.4319      0.0000 
   8   0   0     85.2794      1.0574    -80.0653      0.0000 
  10   0   0     73.5611      0.7648    -74.8388      0.0000 
  12   0   0     23.8252      0.5365     20.0661      0.0000 
  14   0   0     45.2026      0.6080     46.1697      0.0000 
  16   0   0     34.5437      0.6792    -34.1726      0.0000 
  18   0   0     18.9128      0.9103     19.5428      0.0000 
  20   0   0     21.9266      1.0874     20.7270      0.0000 
  22   0   0      7.7608      1.8920      9.2644      0.0000 
  24   0   0      0.0000      3.2846     -1.0519      0.0000 
   1   1   0     66.3219      0.6223    -68.7009      0.0000 
   3   1   0     14.9653      0.2633    -18.7174      0.0000 
   5   1   0     69.2647      0.4877    -66.5775      0.0000 
   7   1   0     14.5418      0.4196     13.2629      0.0000 
   9   1   0     42.1213      0.3727     42.4134      0.0000 
  11   1   0      1.8029      1.6414     -3.2373      0.0000 
  13   1   0     37.0459      0.3930     36.3598      0.0000 
  15   1   0     26.2496      0.5326    -25.5733      0.0000 
  17   1   0     43.6570      0.5503    -42.0811      0.0000 
  19   1   0     27.7404      0.6584     27.0414      0.0000 
  21   1   0      5.6127      1.7062      5.3213      0.0000 
  23   1   0      7.0738      1.6663     -5.9510      0.0000 
  25   1   0     10.4940      1.3168     -9.5526      0.0000 
   0   2   0    134.7182      1.2588    124.7281      0.0000 
   2   2   0    225.1398      1.8047   -214.1086      0.0000 
   4   2   0    196.8215      1.3515   -188.6449      0.0000 
   6   2   0     21.0346      0.3296     18.8110      0.0000 
   8   2   0     16.2109      0.3768     15.4755      0.0000 
  10   2   0     50.1681      0.4210     53.1697      0.0000 
  12   2   0      0.9143      1.7718     -0.4395      0.0000 
  14   2   0     49.2281      0.4800    -51.1812      0.0000 
  16   2   0     15.1445      0.6747    -16.0581      0.0000 
  18   2   0     30.1194      0.5992     31.6216      0.0000 
  20   2   0     20.0385      0.6999    -19.9400      0.0000 
  22   2   0      7.0420      2.1003     -6.0436      0.0000 
  24   2   0      3.8866      2.9106      2.3912      0.0000 
   1   3   0     37.7324      0.3323    -39.7208      0.0000 
   3   3   0    266.9454      1.7454    257.8600      0.0000 
   5   3   0     20.6370      0.3818     17.5342      0.0000 
   7   3   0    193.3585      1.4053   -183.3705      0.0000 
   9   3   0     47.8251      0.4351     45.7663      0.0000 
  11   3   0     72.9046      0.5799     75.4969      0.0000 
  13   3   0     29.5791      0.4565    -29.5680      0.0000 
  15   3   0     24.4506      0.6567    -24.8267      0.0000 
  17   3   0     28.6726      0.8698     27.6889      0.0000 
  19   3   0     13.0516      0.8206     12.5089      0.0000 
  21   3   0     13.3256      0.8787    -12.4089      0.0000 
  23   3   0      8.8949      1.3474      9.4855      0.0000 
  25   3   0      3.8566      3.5500      3.4897      0.0000 
   0   4   0     59.5718      0.6403    -61.1182      0.0000 
   2   4   0     22.4977      0.3336     24.8299      0.0000 
   4   4   0     16.1214      0.3550    -13.7943      0.0000 
   6   4   0     33.1029      0.4056     30.9491      0.0000 
   8   4   0     82.6018      0.6685     79.5001      0.0000 
  10   4   0      7.9825      0.7160      8.6581      0.0000 
  12   4   0      3.1158      1.7578     -5.0568      0.0000 
  14   4   0     24.3366      0.5105     23.9356      0.0000 
  16   4   0     18.6503      0.6660     17.4124      0.0000 
  18   4   0     10.5909      0.9714    -11.2518      0.0000 
  20   4   0      0.0000      2.5531      3.0793      0.0000 
  22   4   0      2.9621      2.8365     -2.4823      0.0000 
  24   4   0      0.0000      2.8926     -3.3801      0.0000 
   1   5   0     84.0034      0.6286     83.3861      0.0000 
   3   5   0      1.6899      1.6635      0.3734      0.0000 
   5   5   0     79.8486      0.5834    -77.7591      0.0000 
   7   5   0     61.4680      0.5518    -57.4156      0.0000 
   9   5   0     22.0945      0.4668    -20.9211      0.0000 
  11   5   0     33.6246      0.4741    -33.4652      0.0000 
  13   5   0     26.8948      0.6370     26.5845      0.0000 
  15   5   0      3.8469      2.1071     -5.6586      0.0000 
  17   5   0     11.7432      1.0389    -12.0025      0.0000 
  19   5   0      0.0000      2.5972     -3.0932      0.0000 
  21   5   0     12.2937      1.1527     11.7045      0.0000 
  23   5   0      5.1436      2.3381      7.5638      0.0000 
   0   6   0    120.8880      1.1774    119.6867      0.0000 
   2   6   0      8.9995      0.5662     -9.4810      0.0000 
   4   6   0     62.8206      0.5021    -61.9656      0.0000 
   6   6   0      3.0462      1.6421      1.1354      0.0000 
   8   6   0     25.2068      0.4984     24.8483      0.0000 
  10   6   0     12.9299      0.6648    -11.0690      0.0000 
  12   6   0     56.1074      0.6106    -55.4716      0.0000 
  14   6   0      7.9374      1.0889      7.8434      0.0000 
  16   6   0      9.0104      1.2430     -7.7888      0.0000 
  18   6   0     26.5518      1.0105    -26.4188      0.0000 
  20   6   0     22.5347      0.9005     22.4088      0.0000 
  22   6   0      6.2173      2.0712      2.8822      0.0000 
   1   7   0     65.4543      0.5262    -64.8428      0.0000 
   3   7   0     36.1635      0.4320     36.6722      0.0000 
   5   7   0     20.4994      0.5414     19.0413      0.0000 
   7   7   0     31.6030      0.5249    -30.6529      0.0000 
   9   7   0     92.1384      0.8129     93.0798      0.0000 
  11   7   0     30.5327      0.6435     30.1774      0.0000 
  13   7   0      9.6112      0.9934     -8.8943      0.0000 
  15   7   0     14.2946      1.1358    -13.6037      0.0000 
  17   7   0      0.0000      2.7322     -1.2562      0.0000 
  19   7   0     13.0149      1.2848     13.2879      0.0000 
  21   7   0      4.7041      2.6157     -3.1307      0.0000 
   0   8   0     17.5604      0.7583     15.7616      0.0000 
   2   8   0     10.8841      0.6794      9.8063      0.0000 
   4   8   0     15.2230      0.6284     14.2535      0.0000 
   6   8   0     55.4636      0.6061    -56.3747      0.0000 
   8   8   0     22.0601      0.6502    -20.3780      0.0000 
  10   8   0     60.5188      0.7474     59.1948      0.0000 
  12   8   0      5.8740      1.5476      5.3126      0.0000 
  14   8   0     21.8968      0.8228    -20.3646      0.0000 
  16   8   0      3.7598      2.7809      4.9778      0.0000 
  18   8   0     25.7411      0.9911     23.5051      0.0000 
  20   8   0      5.7133      5.0553     -8.0225      0.0000 
   1   9   0     27.6732      0.7713    -27.2135      0.0000 
   3   9   0     47.9297      0.6266     47.6710      0.0000 
   5   9   0      5.7876      1.5566     -5.9978      0.0000 
   7   9   0     46.4168      0.6440    -46.8564      0.0000 
   9   9   0     13.6368      0.8384     13.2151      0.0000 
  11   9   0      3.0447      2.5164     -6.3731      0.0000 
  13   9   0     10.4000      1.0613    -10.4786      0.0000 
  15   9   0      0.0000      2.7426     -3.5951      0.0000 
  17   9   0      7.1614      1.8399     -5.7732      0.0000 
   0  10   0     40.4511      2.5100     43.4827      0.0000 
   2  10   0     15.8865      0.8798    -16.4103      0.0000 
   4  10   0     16.4530      0.8093    -16.6545      0.0000 
   6  10   0      7.8155      1.2861     10.5568      0.0000 
   8  10   0      7.3705      1.4659      6.6116      0.0000 
  10  10   0      3.6926      2.6334     -4.3641      0.0000 
  12  10   0      0.0000      2.6529     -2.7083      0.0000 
  14  10   0     13.6782      1.1521     12.2994      0.0000 
  16  10   0      9.7068      2.0956     -8.4070      0.0000 
   1  11   0      5.8852      2.3135      9.5907      0.0000 
   3  11   0      0.0000      3.1882      0.7496      0.0000 
   5  11   0     13.2155      1.2821    -12.1698      0.0000 
   7  11   0     28.8323      0.7706     26.5968      0.0000 
   9  11   0      2.4323      2.7015     -5.1709      0.0000 
  11  11   0     13.9110      1.0621    -13.2877      0.0000 
  13  11   0      9.6178      1.4340      7.9801      0.0000 
   0  12   0      7.1456      4.1010      4.7368      0.0000 
   2  12   0     10.3980      2.0687    -10.3663      0.0000 
   4  12   0      0.0000      2.9845      1.9615      0.0000 
   6  12   0      5.9315      2.2605      6.5029      0.0000 
   8  12   0      1.2651      2.8965     -0.2247      0.0000 
 -25   1   1      5.8960      1.9977      1.4295      0.0000 
 -23   1   1      9.2403      1.4430     -8.5897      0.0000 
 -21   1   1      7.5890      1.2746      7.7736      0.0000 
 -19   1   1      8.1956      1.1355      8.1945      0.0000 
 -17   1   1     61.2693      0.6216    -64.2291      0.0000 
 -15   1   1     63.3887      0.5407    -61.5485      0.0000 
 -13   1   1     10.7824      0.4900     -9.1349      0.0000 
 -11   1   1     29.4742      0.3532    -29.3799      0.0000 
  -9   1   1     30.4477      0.3685    -31.8280      0.0000 
  -7   1   1     17.5386      0.3387    -15.8547      0.0000 
  -5   1   1    189.2876      1.2427    190.1519      0.0000 
  -3   1   1     70.4308      0.6212    -73.1575      0.0000 
  -1   1   1     86.7831      0.7228    -82.4000      0.0000 
   1   1   1    193.3796      1.6094    185.4477      0.0000 
   3   1   1    122.4980      0.8126   -121.0951      0.0000 
   5   1   1    128.0452      0.8532   -133.1520      0.0000 
   7   1   1     22.2394      0.3112     22.7633      0.0000 
   9   1   1      9.1967      0.4468     -7.7510      0.0000 
  11   1   1    104.6859      0.7656   -105.2654      0.0000 
  13   1   1      1.4595      1.6679     -0.6503      0.0000 
  15   1   1     29.4406      0.5013     31.1448      0.0000 
  17   1   1      7.6048      1.2318      9.3949      0.0000 
  19   1   1     13.3706      0.8624     12.8341      0.0000 
  21   1   1      7.0466      1.5044      6.1225      0.0000 
  23   1   1      0.0000      2.6491      2.3113      0.0000 
  25   1   1      8.0995      1.6334     -8.9238      0.0000 
 -24   2   1      2.1319      2.8685      0.4292      0.0000 
 -22   2   1      6.5765      1.5219     -7.2603      0.0000 
 -20   2   1     20.8302      0.6745     20.3933      0.0000 
 -18   2   1      4.0440      1.8779      4.4503      0.0000 
 -16   2   1     29.7657      0.5591    -29.1023      0.0000 
 -14   2   1      1.9735      1.8203      0.1808      0.0000 
 -12   2   1    107.7432      0.7537    103.4480      0.0000 
 -10   2   1     18.2186      0.3604     17.5640      0.0000 
  -8   2   1     85.9513      0.6044    -84.9428      0.0000 
  -6   2   1     65.4295      0.5225     67.3888      0.0000 
  -4   2   1    356.7568      2.7124   -351.8515      0.0000 
  -2   2   1      0.0000      1.3477     -1.7405      0.0000 
   0   2   1    311.1805      2.2095    307.0155      0.0000 
   2   2   1    130.1738      0.9040    125.8795      0.0000 
   4   2   1      8.8520      0.4940      8.2880      0.0000 
   6   2   1    106.1528      0.7566   -104.4832      0.0000 
   8   2   1     80.6571      0.5757     80.3665      0.0000 
  10   2   1     12.3275      0.4074    -11.9719      0.0000 
  12   2   1     64.2174      0.5253    -62.2137      0.0000 
  14   2   1      1.6259      2.0940     -3.0400      0.0000 
  16   2   1     12.1771      0.7635     12.3013      0.0000 
  18   2   1     10.9834      0.8848    -11.7537      0.0000 
  20   2   1      1.5906      2.4798     -1.7168      0.0000 
  22   2   1     13.7398      0.9580     14.0755      0.0000 
  24   2   1      3.8817      2.8660     -1.6487      0.0000 
 -25   3   1      7.3091      1.8721     -8.2476      0.0000 
 -23   3   1     13.9537      1.0297     12.6553      0.0000 
 -21   3   1      6.2828      1.5504      5.1787      0.0000 
 -19   3   1     12.9444      0.8173    -13.6531      0.0000 
 -17   3   1     46.6354      0.6134     49.2514      0.0000 
 -15   3   1     24.7439      0.4876     24.1726      0.0000 
 -13   3   1     57.5559      0.5436    -58.4446      0.0000 
 -11   3   1     34.3339      0.4314     35.0603      0.0000 
  -9   3   1     85.3686      0.6422     82.4128      0.0000 
  -7   3   1    123.6194      0.8760   -118.6148      0.0000 
  -5   3   1    171.9385      1.1376    164.6483      0.0000 
  -3   3   1    217.7304      1.4590    207.8615      0.0000 
  -1   3   1    118.8858      0.7967   -115.3565      0.0000 
   1   3   1     55.9913      0.4425    -54.6590      0.0000 
   3   3   1     54.8506      0.4167    -51.9554      0.0000 
   5   3   1     35.4242      0.4680    -32.4777      0.0000 
   7   3   1     69.2543      0.5739     67.3845      0.0000 
   9   3   1     55.7830      0.4977     50.7527      0.0000 
  11   3   1      6.0686      0.8685     -6.1287      0.0000 
  13   3   1     58.2295      0.5525     60.3932      0.0000 
  15   3   1     23.2400      0.5965    -23.1813      0.0000 
  17   3   1     30.8604      0.6016    -32.6079      0.0000 
  19   3   1     21.8233      0.6813     22.5026      0.0000 
  21   3   1     12.3590      0.9361    -12.8728      0.0000 
  23   3   1      1.3530      2.7401     -4.7869      0.0000 
 -24   4   1     12.1929      1.3389     11.5958      0.0000 
 -22   4   1      3.7374      2.7740      1.2451      0.0000 
 -20   4   1     29.9324      0.7868    -29.2983      0.0000 
 -18   4   1      4.1832      1.8873     -4.9358      0.0000 
 -16   4   1     41.6186      0.5947     42.9767      0.0000 
 -14   4   1     27.5877      0.5421    -26.9440      0.0000 
 -12   4   1     59.7699      0.5586    -59.7590      0.0000 
 -10   4   1     62.8767      0.5615     62.2845      0.0000 
  -8   4   1      2.0169      1.6538      2.4585      0.0000 
  -6   4   1     70.8900      0.5356    -73.0347      0.0000 
  -4   4   1     35.5165      0.3956     31.6172      0.0000 
  -2   4   1      4.5028      0.8160      5.2625      0.0000 
   0   4   1     96.6305      0.6675    -96.7031      0.0000 
   2   4   1     63.0361      0.4731    -68.8271      0.0000 
   4   4   1     18.5393      0.3296    -16.2109      0.0000 
   6   4   1     52.4654      0.4936     51.9173      0.0000 
   8   4   1     39.3416      0.4600    -41.3821      0.0000 
  10   4   1     29.8431      0.4430     29.5553      0.0000 
  12   4   1     59.0452      0.6006     59.2473      0.0000 
  14   4   1     26.4397      0.5813    -24.4469      0.0000 
  16   4   1      7.4017      1.3993     -7.6946      0.0000 
  18   4   1      0.0000      2.3284     -4.9399      0.0000 
  20   4   1     10.9996      1.0562     12.7198      0.0000 
  22   4   1      3.9618      2.7538     -1.6524      0.0000 
  24   4   1      5.9284      3.4791     -5.7091      0.0000 
 -23   5   1      8.8358      1.5422      7.3521      0.0000 
 -21   5   1      4.1012      2.6210     -3.5834      0.0000 
 -19   5   1     26.7010      0.8102    -26.4169      0.0000 
 -17   5   1     23.6853      0.7810     26.1071      0.0000 
 -15   5   1     10.5191      0.8061      9.2042      0.0000 
 -13   5   1     24.6234      0.5038    -23.2314      0.0000 
 -11   5   1     27.0127      0.4645     26.0728      0.0000 
  -9   5   1     37.3044      0.4598     37.2505      0.0000 
  -7   5   1    100.8551      0.7459    -97.8800      0.0000 
  -5   5   1    129.5240      0.8814   -123.4357      0.0000 
  -3   5   1     66.2638      0.5046     66.0038      0.0000 
  -1   5   1     51.7462      0.4287    -50.2576      0.0000 
   1   5   1     42.1378      0.3873    -42.4529      0.0000 
   3   5   1     62.2401      0.4846     59.6715      0.0000 
   5   5   1     61.9416      0.5137     62.5628      0.0000 
   7   5   1     20.6563      0.4554    -17.8831      0.0000 
   9   5   1     54.4697      0.5309    -54.2765      0.0000 
  11   5   1      1.1925      1.9414      3.6746      0.0000 
  13   5   1     15.5626      0.5806     14.1273      0.0000 
  15   5   1      0.0000      2.2226     -0.4785      0.0000 
  17   5   1      1.9658      3.0453     -5.3737      0.0000 
  19   5   1      2.6469      2.7118     -0.6204      0.0000 
  21   5   1      1.2582      2.8268     -4.5663      0.0000 
  23   5   1      0.0000      2.9046     -2.1737      0.0000 
 -22   6   1     12.9051      1.2080     12.8218      0.0000 
 -20   6   1      9.4530      1.5580     10.5260      0.0000 
 -18   6   1     13.4472      1.0167    -13.1959      0.0000 
 -16   6   1      4.1096      2.4171     -5.4851      0.0000 
 -14   6   1      6.2748      1.2860      5.7375      0.0000 
 -12   6   1      8.5882      1.2159      8.5602      0.0000 
 -10   6   1     40.2333      0.5697    -39.3979      0.0000 
  -8   6   1     19.2860      0.5434     17.9307      0.0000 
  -6   6   1     87.6708      0.7115     84.6299      0.0000 
  -4   6   1     76.0357      0.5715     73.7966      0.0000 
  -2   6   1     44.7955      0.4150    -43.8901      0.0000 
   0   6   1      1.3875      1.6721      1.7732      0.0000 
   2   6   1     71.6084      0.5461     72.0435      0.0000 
   4   6   1     51.6341      0.4478    -49.6612      0.0000 
   6   6   1     15.0428      0.5183     13.8645      0.0000 
   8   6   1      0.0000      1.9267      0.2779      0.0000 
  10   6   1     33.9670      0.4949    -34.6076      0.0000 
  12   6   1     13.1918      0.6903    -13.2662      0.0000 
  14   6   1      8.1279      1.2021      9.0923      0.0000 
  16   6   1     19.3255      1.0594     19.7207      0.0000 
  18   6   1      2.1796      2.6699     -1.4956      0.0000 
  20   6   1      5.8965      2.0801     -3.9622      0.0000 
  22   6   1      0.0000      2.8813      3.2457      0.0000 
 -21   7   1      0.0000      2.8190      1.7510      0.0000 
 -19   7   1     19.4995      0.9482     17.7858      0.0000 
 -17   7   1     20.3959      0.8863    -22.1586      0.0000 
 -15   7   1     26.0641      1.0328    -24.4699      0.0000 
 -13   7   1     26.4683      0.6391     25.9498      0.0000 
 -11   7   1      9.0553      0.9493      6.5861      0.0000 
  -9   7   1     13.7344      0.7535    -13.1475      0.0000 
  -7   7   1     29.9296      0.5240     29.4447      0.0000 
  -5   7   1     16.5606      0.5717    -15.3664      0.0000 
  -3   7   1      0.0000      1.8428     -3.3360      0.0000 
  -1   7   1     21.7748      0.4182     20.9965      0.0000 
   1   7   1     33.4084      0.4057     35.1362      0.0000 
   3   7   1     15.3864      0.4979     12.9329      0.0000 
   5   7   1     22.9373      0.5312    -23.9884      0.0000 
   7   7   1      5.1521      1.3408      5.8218      0.0000 
   9   7   1      0.0000      2.3494     -2.5069      0.0000 
  11   7   1      3.7021      1.9545     -2.7860      0.0000 
  13   7   1     28.1574      0.6325    -27.7001      0.0000 
  15   7   1     23.9862      0.8060     24.0012      0.0000 
  17   7   1      0.0000      2.6414      1.9885      0.0000 
  19   7   1     21.1042      0.9271    -19.5124      0.0000 
  21   7   1     16.3162      1.3365     16.3009      0.0000 
 -20   8   1      2.3946      2.9240     -1.3228      0.0000 
 -18   8   1      0.0000      2.7823      1.0754      0.0000 
 -16   8   1      5.6397      2.1023      6.4175      0.0000 
 -14   8   1      0.0000      2.7184      3.6307      0.0000 
 -12   8   1      8.8546      1.0826      7.9381      0.0000 
 -10   8   1     30.4436      0.6248    -31.1655      0.0000 
  -8   8   1     14.7824      0.7354    -13.8201      0.0000 
  -6   8   1      1.6833      2.2027      4.0753      0.0000 
  -4   8   1     13.9050      0.6652    -13.8018      0.0000 
  -2   8   1     29.0795      0.4824    -28.7722      0.0000 
   0   8   1     11.2939      0.6699     11.2361      0.0000 
   2   8   1      0.0000      2.3864     -3.4408      0.0000 
   4   8   1     26.6179      0.5347    -26.6492      0.0000 
   6   8   1      5.1083      1.4033     -2.6646      0.0000 
   8   8   1     19.0930      0.6369     18.6606      0.0000 
  10   8   1     22.7394      0.6665     23.6051      0.0000 
  12   8   1      0.0000      2.4147     -0.5000      0.0000 
  14   8   1      2.9504      2.7707      0.5482      0.0000 
  16   8   1     11.0748      1.2569    -10.9947      0.0000 
  18   8   1      0.0000      2.8357     -3.2320      0.0000 
 -17   9   1     11.7306      1.2878     10.3757      0.0000 
 -15   9   1      1.5666      2.8232     -0.0530      0.0000 
 -13   9   1     22.0784      0.7503    -21.9843      0.0000 
 -11   9   1     20.8121      0.7910     18.6121      0.0000 
  -9   9   1     22.2108      0.6934     22.7342      0.0000 
  -7   9   1      5.3050      1.6386     -3.0314      0.0000 
  -5   9   1     32.1583      0.6533    -33.2993      0.0000 
  -3   9   1     26.4229      0.6100     26.8835      0.0000 
  -1   9   1     24.9074      0.6137     25.7384      0.0000 
   1   9   1     62.3391      0.6883    -64.0806      0.0000 
   3   9   1      2.5093      2.3302      0.7497      0.0000 
   5   9   1     18.1572      0.6982     18.4270      0.0000 
   7   9   1      6.6909      1.4648     -7.0535      0.0000 
   9   9   1      9.0862      1.1118     -9.2531      0.0000 
  11   9   1     15.0415      0.9247     15.7580      0.0000 
  13   9   1     17.1145      0.8067     13.5859      0.0000 
  15   9   1     17.6033      0.9913    -15.7726      0.0000 
  17   9   1      2.0383      2.9285     -2.6547      0.0000 
 -16  10   1      8.0770      1.6888     -4.4375      0.0000 
 -14  10   1      7.4702      1.4352      5.8758      0.0000 
 -12  10   1      0.0000      2.5913      1.4968      0.0000 
 -10  10   1      9.9668      1.1999      9.3151      0.0000 
  -8  10   1     18.2128      0.8164     18.6578      0.0000 
  -6  10   1     14.0885      0.8930    -15.0831      0.0000 
  -4  10   1     21.8844      0.7953    -22.8411      0.0000 
  -2  10   1     10.6701      1.1048     10.7619      0.0000 
   0  10   1     26.9805      0.8195     26.7378      0.0000 
   2  10   1      8.7419      1.1825     -8.8434      0.0000 
   4  10   1     15.6609      0.8265     16.4964      0.0000 
   6  10   1      8.1158      1.2859      6.7465      0.0000 
   8  10   1     29.0769      1.1838    -27.5883      0.0000 
  10  10   1     11.3608      1.1088     11.5770      0.0000 
  12  10   1      3.1564      2.7032      3.6831      0.0000 
  14  10   1      9.0527      1.7324     -9.6706      0.0000 
  16  10   1      5.1313      4.5737     -0.4846      0.0000 
 -13  11   1      8.9254      1.4686      7.1036      0.0000 
 -11  11   1      7.2329      1.6144     -7.8986      0.0000 
  -9  11   1     12.4567      1.1091    -12.3128      0.0000 
  -7  11   1      1.8106      2.8760     -3.0795      0.0000 
  -5  11   1      8.6756      1.4041      7.2285      0.0000 
  -3  11   1      4.9213      2.2576      3.8940      0.0000 
  -1  11   1      3.1217      2.9833     -3.2239      0.0000 
   1  11   1      5.4300      2.4199      2.8532      0.0000 
   3  11   1      6.7890      1.8191     -6.5905      0.0000 
   5  11   1      4.6559      3.1811      4.7849      0.0000 
   7  11   1      8.1821      1.4108      7.9726      0.0000 
   9  11   1      9.1969      1.2905     -9.0993      0.0000 
  11  11   1      0.0000      2.7386     -1.7117      0.0000 
  13  11   1      0.0000      3.8184      5.0664      0.0000 
 -10  12   1     26.2314      2.3194    -23.6886      0.0000 
  -8  12   1      0.0000      3.1181      5.3104      0.0000 
  -6  12   1     27.0063      1.4120     27.0701      0.0000 
  -4  12   1     15.6599      1.2965    -15.6382      0.0000 
  -2  12   1      7.9371      1.8568     -7.8668      0.0000 
   0  12   1      4.4178      3.0344      5.2968      0.0000 
   2  12   1     12.4060      1.4161     11.3323      0.0000 
   4  12   1     10.4108      1.6157     -9.6147      0.0000 
   6  12   1     15.4556      1.3043    -15.2954      0.0000 
   8  12   1      6.2528      2.0404      7.1550      0.0000 
 -26   0   2     11.7279      1.7595    -10.6663      0.0000 
 -24   0   2      7.1162      2.3719     -6.1501      0.0000 
 -22   0   2      9.8149      1.9776     12.1097      0.0000 
 -20   0   2     37.6544      1.4613    -37.7974      0.0000 
 -18   0   2      7.3017      1.5531     -5.6172      0.0000 
 -16   0   2     95.3123      0.9843     93.4639      0.0000 
 -14   0   2     47.9115      0.6197     46.9404      0.0000 
 -12   0   2     98.7278      0.9844    -99.0278      0.0000 
 -10   0   2    102.4211      1.1005    -98.5679      0.0000 
  -8   0   2      7.8302      0.7216      9.6659      0.0000 
  -6   0   2     30.7383      0.6459     33.0292      0.0000 
  -4   0   2     98.2404      0.9291    -97.9169      0.0000 
  -2   0   2     95.7863      0.9053     87.5752      0.0000 
   0   0   2    174.3433      1.6253    176.6809      0.0000 
   2   0   2    249.7593      2.8125   -258.4431      0.0000 
   4   0   2     43.5315      0.8550    -41.7194      0.0000 
   6   0   2    251.9526      2.9877    257.9268      0.0000 
   8   0   2     28.2276      0.4514    -25.0070      0.0000 
  10   0   2     32.5129      0.5782    -35.1158      0.0000 
  12   0   2     79.3509      0.9242     82.4895      0.0000 
  14   0   2     49.6257      0.9265     49.7478      0.0000 
  16   0   2      0.0000      2.5361     -0.5753      0.0000 
  18   0   2     15.5330      1.0084    -15.6935      0.0000 
  20   0   2      7.8454      1.9707      8.9103      0.0000 
  22   0   2      2.5304      3.1280     -4.0404      0.0000 
  24   0   2      4.8323      3.3751      4.1056      0.0000 
 -25   1   2      4.1373      2.8665     -4.4925      0.0000 
 -23   1   2      2.4633      2.6932      0.9093      0.0000 
 -21   1   2      0.0000      2.4094      1.6089      0.0000 
 -19   1   2     16.3932      0.6917    -15.8625      0.0000 
 -17   1   2     25.6427      0.5352     25.9670      0.0000 
 -15   1   2     23.9290      0.4117    -23.3211      0.0000 
 -13   1   2     60.3617      0.5689     57.9262      0.0000 
 -11   1   2      0.0000      1.6600     -1.8248      0.0000 
  -9   1   2     32.4937      0.3397    -28.6806      0.0000 
  -7   1   2     41.7518      0.3527     42.2354      0.0000 
  -5   1   2     13.3945      0.3109    -11.0437      0.0000 
  -3   1   2     65.4541      0.4533    -64.6405      0.0000 
  -1   1   2    142.7656      1.0300   -144.1765      0.0000 
   1   1   2    152.4109      1.0562    147.3553      0.0000 
   3   1   2     70.9466      0.5148    -73.9241      0.0000 
   5   1   2    121.9273      0.8517    124.7194      0.0000 
   7   1   2     32.0123      0.3223    -30.1100      0.0000 
   9   1   2     54.5949      0.4362    -52.1325      0.0000 
  11   1   2     34.9208      0.3974     32.6641      0.0000 
  13   1   2      3.3204      1.4870      1.7951      0.0000 
  15   1   2     27.3033      0.5051     27.1837      0.0000 
  17   1   2     54.2350      0.6893    -54.9208      0.0000 
  19   1   2      7.1691      1.3436     -6.3811      0.0000 
  21   1   2     20.9578      0.9109     19.7395      0.0000 
  23   1   2     12.2586      1.1418     -8.8644      0.0000 
  25   1   2      0.0000      3.2806      0.5451      0.0000 
 -26   2   2     10.2559      1.5173      9.3855      0.0000 
 -24   2   2     13.1443      1.1434     10.2848      0.0000 
 -22   2   2      8.9789      1.1644     -8.2960      0.0000 
 -20   2   2      8.7079      1.0556     -6.9965      0.0000 
 -18   2   2     29.5337      0.6676     29.0204      0.0000 
 -16   2   2     24.9687      0.4791    -24.6677      0.0000 
 -14   2   2     20.5695      0.4373    -19.8615      0.0000 
 -12   2   2     16.8510      0.3948    -14.9817      0.0000 
 -10   2   2     37.3671      0.3903    -35.0951      0.0000 
  -8   2   2    146.5182      1.0214    138.2203      0.0000 
  -6   2   2      5.4979      0.5845      3.9614      0.0000 
  -4   2   2      3.3537      0.8572     -3.1506      0.0000 
  -2   2   2     60.7785      0.4887     59.8679      0.0000 
   0   2   2     82.5424      0.6305    -84.2182      0.0000 
   2   2   2      4.4765      0.7232      4.3338      0.0000 
   4   2   2     78.2043      0.6048    -78.4866      0.0000 
   6   2   2     10.8568      0.3680      7.7960      0.0000 
   8   2   2     19.9617      0.3299    -15.8086      0.0000 
  10   2   2     30.3600      0.3641    -29.5998      0.0000 
  12   2   2     42.7277      0.4340    -43.8289      0.0000 
  14   2   2     41.6756      0.6988    -43.0724      0.0000 
  16   2   2     22.1274      0.7705     22.4188      0.0000 
  18   2   2     15.3644      1.0717     15.8749      0.0000 
  20   2   2     19.4465      0.7809    -19.7545      0.0000 
  22   2   2      0.0000      2.5724     -1.8772      0.0000 
  24   2   2     15.1519      1.0632     14.5784      0.0000 
 -25   3   2     12.2557      1.3291     12.4407      0.0000 
 -23   3   2     10.7802      1.3271    -10.6316      0.0000 
 -21   3   2      8.1540      1.2751     -6.8711      0.0000 
 -19   3   2     15.4722      0.7982     13.0790      0.0000 
 -17   3   2     10.3139      0.8625      8.6468      0.0000 
 -15   3   2     68.9842      0.6184    -67.7214      0.0000 
 -13   3   2     20.5414      0.5174    -21.8149      0.0000 
 -11   3   2     74.6253      0.6147     75.1355      0.0000 
  -9   3   2    138.1663      1.0228   -133.1408      0.0000 
  -7   3   2     16.6729      0.3684    -14.5592      0.0000 
  -5   3   2    334.4215      2.1884    320.2430      0.0000 
  -3   3   2     48.5369      0.4240    -43.4098      0.0000 
  -1   3   2    156.8514      1.0850   -157.8600      0.0000 
   1   3   2     20.8814      0.3098     22.4025      0.0000 
   3   3   2     36.2475      0.3562     39.5485      0.0000 
   5   3   2      7.7636      0.8058     -8.8509      0.0000 
   7   3   2     39.3795      0.4224    -38.4969      0.0000 
   9   3   2     25.5384      0.3684     27.7770      0.0000 
  11   3   2     29.9363      0.4377     28.7764      0.0000 
  13   3   2     30.0610      0.5766    -31.0018      0.0000 
  15   3   2      0.0000      2.2190      2.5629      0.0000 
  17   3   2     18.7490      0.6683     19.2271      0.0000 
  19   3   2     15.1814      0.7941     17.3401      0.0000 
  21   3   2      4.9754      1.9971      5.5537      0.0000 
  23   3   2      1.3822      2.6641      3.4866      0.0000 
 -24   4   2      0.0000      2.8799     -2.3753      0.0000 
 -22   4   2      9.5894      1.2887     -7.8793      0.0000 
 -20   4   2     10.2148      1.2050     -9.4996      0.0000 
 -18   4   2      0.0000      2.5358     -1.4076      0.0000 
 -16   4   2      2.7311      2.0959      3.2993      0.0000 
 -14   4   2     28.5881      0.4808     26.8822      0.0000 
 -12   4   2      0.0000      1.8882     -2.3932      0.0000 
 -10   4   2      0.0000      1.6968     -2.9693      0.0000 
  -8   4   2    116.0327      0.9086    110.3142      0.0000 
  -6   4   2    152.8929      1.1449   -144.8524      0.0000 
  -4   4   2     78.2560      0.5613    -75.3170      0.0000 
  -2   4   2     90.4570      0.6309     89.6088      0.0000 
   0   4   2      4.0660      0.9256     -6.6757      0.0000 
   2   4   2     92.9809      0.6480     93.3650      0.0000 
   4   4   2     19.0662      0.3662    -18.2849      0.0000 
   6   4   2     40.6822      0.4389    -42.0455      0.0000 
   8   4   2     72.0868      0.6097     72.1980      0.0000 
  10   4   2     17.5109      0.4849     16.4259      0.0000 
  12   4   2     29.7804      0.4673    -28.6165      0.0000 
  14   4   2     32.1651      0.5738     32.4121      0.0000 
  16   4   2      2.1961      2.3926      1.5813      0.0000 
  18   4   2      6.8658      1.2736     -9.2618      0.0000 
  20   4   2      8.1816      1.2520     -7.3758      0.0000 
  22   4   2      6.7663      1.8050     -3.8704      0.0000 
 -23   5   2     12.0143      1.2046     12.5248      0.0000 
 -21   5   2      0.0000      2.6387     -1.5699      0.0000 
 -19   5   2     18.3462      1.2971    -18.0350      0.0000 
 -17   5   2     21.4252      0.7914     22.8789      0.0000 
 -15   5   2     52.4992      0.6378     53.5260      0.0000 
 -13   5   2      3.9574      1.6019      5.9603      0.0000 
 -11   5   2      0.0000      1.8523     -0.3011      0.0000 
  -9   5   2     63.1412      0.6194    -60.9068      0.0000 
  -7   5   2     55.6244      0.4576    -56.5972      0.0000 
  -5   5   2     74.2157      0.5508     69.5340      0.0000 
  -3   5   2      2.1650      1.6397     -2.0863      0.0000 
  -1   5   2     22.0393      0.3574    -19.0935      0.0000 
   1   5   2     19.2439      0.3700     14.2409      0.0000 
   3   5   2     37.0678      0.3728    -36.6351      0.0000 
   5   5   2     14.8524      0.4245     14.1955      0.0000 
   7   5   2     20.8547      0.4586     19.0625      0.0000 
   9   5   2     63.6823      0.5813    -63.7489      0.0000 
  11   5   2      9.0557      0.7895      9.5614      0.0000 
  13   5   2     36.2333      0.5791     36.7268      0.0000 
  15   5   2     16.3906      0.7372    -16.1652      0.0000 
  17   5   2     21.6304      0.7440    -21.9435      0.0000 
  19   5   2      4.4103      2.3982     -5.6945      0.0000 
  21   5   2     14.6578      1.0772     13.5896      0.0000 
  23   5   2     18.9829      1.8051    -19.1352      0.0000 
 -22   6   2     15.1386      1.3301     15.4250      0.0000 
 -20   6   2      1.8828      2.7935      3.4822      0.0000 
 -18   6   2     21.3934      0.8649    -20.9556      0.0000 
 -16   6   2     22.0680      0.8168     20.1245      0.0000 
 -14   6   2     17.4407      0.6925     16.6216      0.0000 
 -12   6   2     65.7152      0.7493    -65.7377      0.0000 
 -10   6   2     20.6785      0.5701    -21.0304      0.0000 
  -8   6   2    117.2109      0.9603    116.7409      0.0000 
  -6   6   2     47.0817      0.4558    -44.8078      0.0000 
  -4   6   2     56.6852      0.4695    -56.9261      0.0000 
  -2   6   2     26.7566      0.3759     27.2960      0.0000 
   0   6   2     34.6238      0.3828    -32.2188      0.0000 
   2   6   2     51.0683      0.4450    -54.2681      0.0000 
   4   6   2     12.3534      0.6122     14.1284      0.0000 
   6   6   2     44.4672      0.4904     45.2715      0.0000 
   8   6   2      3.2610      1.7973     -4.0035      0.0000 
  10   6   2      2.7960      2.2344      3.5180      0.0000 
  12   6   2     18.5327      0.6973    -17.6921      0.0000 
  14   6   2     22.4431      0.7134     22.8819      0.0000 
  16   6   2     12.3374      1.1878    -12.7491      0.0000 
  18   6   2     11.9830      1.2319    -12.1759      0.0000 
  20   6   2      4.3829      2.6830      7.5252      0.0000 
  22   6   2      0.7780      3.9702     -1.8255      0.0000 
 -21   7   2      3.7836      3.0460      0.5162      0.0000 
 -19   7   2      0.0000      2.8330      0.5390      0.0000 
 -17   7   2      2.6936      2.8438     -4.2226      0.0000 
 -15   7   2     16.0290      0.7799    -15.0947      0.0000 
 -13   7   2      7.2448      1.2270     -8.1075      0.0000 
 -11   7   2      1.4019      2.2936      4.9316      0.0000 
  -9   7   2     10.4747      0.8873     10.5055      0.0000 
  -7   7   2     13.8055      0.6524    -14.0608      0.0000 
  -5   7   2     30.5395      0.6080     29.7740      0.0000 
  -3   7   2     29.5369      0.4320     31.5639      0.0000 
  -1   7   2     51.7854      0.5936    -51.3371      0.0000 
   1   7   2     11.9331      0.5197    -13.3989      0.0000 
   3   7   2     50.2917      0.4869     49.0069      0.0000 
   5   7   2     31.9216      0.6841     32.4526      0.0000 
   7   7   2     41.7584      0.5617    -41.0799      0.0000 
   9   7   2      6.3403      1.1901     -7.8866      0.0000 
  11   7   2     29.1352      0.5742     28.2039      0.0000 
  13   7   2     14.0360      1.0824    -12.0299      0.0000 
  15   7   2      9.5244      1.3102      8.6948      0.0000 
  17   7   2      5.4644      2.0971      5.1823      0.0000 
  19   7   2      3.8994      2.9633      2.8716      0.0000 
 -20   8   2      3.8119      2.9632     -3.7125      0.0000 
 -18   8   2     17.9690      1.2578     16.5699      0.0000 
 -16   8   2     11.3368      1.1828    -11.3948      0.0000 
 -14   8   2      2.1153      2.4444      3.8813      0.0000 
 -12   8   2      7.0498      1.3234      6.9194      0.0000 
 -10   8   2     35.5930      0.6199    -34.8411      0.0000 
  -8   8   2     20.9728      0.6433     20.7066      0.0000 
  -6   8   2      6.9491      1.1638      6.4316      0.0000 
  -4   8   2     55.2482      0.5911     56.1150      0.0000 
  -2   8   2      3.0429      1.7947      0.7184      0.0000 
   0   8   2     32.4360      0.4855    -33.1133      0.0000 
   2   8   2     31.0852      0.5597     33.2915      0.0000 
   4   8   2      0.0000      2.1441      0.0038      0.0000 
   6   8   2     15.3929      0.6648    -14.9763      0.0000 
   8   8   2     38.8248      0.5743    -38.8550      0.0000 
  10   8   2     21.8817      1.0542     19.6397      0.0000 
  12   8   2      0.0000      2.4941      2.3018      0.0000 
  14   8   2     26.3737      0.8131    -25.9097      0.0000 
  16   8   2     24.0845      1.2722     22.2369      0.0000 
  18   8   2      8.9451      1.5285      9.2561      0.0000 
 -19   9   2      3.6978      3.8678      3.9275      0.0000 
 -17   9   2     11.1652      1.3279      8.2267      0.0000 
 -15   9   2     12.6034      0.9686    -12.0163      0.0000 
 -13   9   2      0.0000      2.4991     -0.8907      0.0000 
 -11   9   2     14.6500      0.8454     15.1988      0.0000 
  -9   9   2     15.1867      0.7893     15.1117      0.0000 
  -7   9   2     24.1330      0.7912    -23.9661      0.0000 
  -5   9   2      2.2596      2.2890     -5.0358      0.0000 
  -3   9   2     23.3710      0.6660     24.4615      0.0000 
  -1   9   2     52.7870      0.6415    -56.0615      0.0000 
   1   9   2      6.6244      1.2628      7.6971      0.0000 
   3   9   2     34.2237      0.6004     36.2824      0.0000 
   5   9   2     12.2608      0.8417    -11.7053      0.0000 
   7   9   2     25.9804      0.7133    -25.0499      0.0000 
   9   9   2     12.7179      0.9588     12.9371      0.0000 
  11   9   2      7.1995      1.3339      6.7691      0.0000 
  13   9   2      9.5454      1.3787     -9.7563      0.0000 
  15   9   2      9.0856      1.4223      9.6602      0.0000 
  17   9   2     19.0592      1.0105    -17.6137      0.0000 
 -16  10   2      7.8185      1.7909      9.0709      0.0000 
 -14  10   2     17.0504      0.9096     16.4602      0.0000 
 -12  10   2      4.8414      2.1039     -3.5343      0.0000 
 -10  10   2     21.3377      0.9243    -21.0303      0.0000 
  -8  10   2      4.9307      1.9787      1.0014      0.0000 
  -6  10   2      2.8213      2.5164     -1.0193      0.0000 
  -4  10   2     22.7302      1.2510    -23.4493      0.0000 
  -2  10   2      3.6312      2.5706      4.3423      0.0000 
   0  10   2     16.4571      1.1137     17.4102      0.0000 
   2  10   2      0.0000      2.4204     -3.1778      0.0000 
   4  10   2      8.6914      1.1806     -8.7397      0.0000 
   6  10   2     11.5535      1.0185     12.8596      0.0000 
   8  10   2      6.2220      1.6771      5.1715      0.0000 
  10  10   2     13.6393      1.0077    -12.1691      0.0000 
  12  10   2     11.1544      1.1758     10.1406      0.0000 
  14  10   2      5.9682      2.3956      7.4042      0.0000 
 -13  11   2      7.0008      1.7484     -9.0210      0.0000 
 -11  11   2      8.4069      1.4785     -8.3334      0.0000 
  -9  11   2     19.3043      0.8857     19.3102      0.0000 
  -7  11   2      5.8754      2.2284      5.0290      0.0000 
  -5  11   2      9.6325      1.3216     -9.9690      0.0000 
  -3  11   2     11.6280      1.2165     12.3091      0.0000 
  -1  11   2     10.2149      1.2826     -9.6786      0.0000 
   1  11   2      5.6105      2.2806      4.4219      0.0000 
   3  11   2     14.5515      1.6082    -14.1276      0.0000 
   5  11   2      7.6412      1.4188      7.7230      0.0000 
   7  11   2     21.1208      1.1185     19.2286      0.0000 
   9  11   2     13.2884      1.0665    -11.7810      0.0000 
  11  11   2      0.0000      2.6843     -4.3393      0.0000 
 -10  12   2      0.0000      3.0555     -4.3758      0.0000 
  -8  12   2      3.0768      2.8773      5.2270      0.0000 
  -6  12   2     16.7132      1.1158     15.4217      0.0000 
  -4  12   2     15.6528      1.1446    -15.5066      0.0000 
  -2  12   2      0.0000      3.0316     -1.3747      0.0000 
   0  12   2      9.8148      1.6103      8.2104      0.0000 
   2  12   2      9.4099      1.7038     -8.0829      0.0000 
   4  12   2      5.7867      2.4626      2.1196      0.0000 
   6  12   2      1.1985      2.9549     -1.3981      0.0000 
   8  12   2      5.4941      2.7959      1.5615      0.0000 
 -25   1   3     10.8389      1.3297    -10.8166      0.0000 
 -23   1   3      8.4434      1.2579    -10.5511      0.0000 
 -21   1   3     16.6360      0.7762     16.0845      0.0000 
 -19   1   3     11.4634      0.9439     11.8515      0.0000 
 -17   1   3     45.4270      0.5097    -46.8557      0.0000 
 -15   1   3     14.8486      0.4950     15.3370      0.0000 
 -13   1   3     40.5706      0.4025     42.3624      0.0000 
 -11   1   3     16.3319      0.3948    -16.7299      0.0000 
  -9   1   3      1.7837      1.5485     -6.7503      0.0000 
  -7   1   3    100.5067      0.6847    -99.5463      0.0000 
  -5   1   3    171.3343      1.3977   -170.9933      0.0000 
  -3   1   3    309.3817      2.1127   -315.1436      0.0000 
  -1   1   3     33.3937      0.2710    -30.8878      0.0000 
   1   1   3    143.0443      0.9428    137.5015      0.0000 
   3   1   3     56.8589      0.4150    -55.4381      0.0000 
   5   1   3     12.0554      0.3378     10.2282      0.0000 
   7   1   3     51.8966      0.4111     52.9200      0.0000 
   9   1   3     26.4772      0.3346    -26.3251      0.0000 
  11   1   3     74.7319      0.6639    -75.1992      0.0000 
  13   1   3     15.0771      0.5262     15.0462      0.0000 
  15   1   3     19.8364      0.5588     21.9109      0.0000 
  17   1   3     36.8205      0.6363    -37.0888      0.0000 
  19   1   3     26.3444      0.6966    -27.4711      0.0000 
  21   1   3      2.5304      2.6853     -3.3117      0.0000 
  23   1   3      5.9187      1.9817     -5.4466      0.0000 
 -26   2   3      6.7810      2.3040      4.2932      0.0000 
 -24   2   3     13.1591      1.0688    -12.6336      0.0000 
 -22   2   3     15.5529      0.8969     13.4790      0.0000 
 -20   2   3      3.4357      2.5611      3.8084      0.0000 
 -18   2   3      4.3627      1.8785     -5.9867      0.0000 
 -16   2   3      2.9078      1.8390      2.3062      0.0000 
 -14   2   3     24.6466      0.4197     22.1656      0.0000 
 -12   2   3     26.0623      0.3675     28.2662      0.0000 
 -10   2   3    153.3397      1.0271   -143.2059      0.0000 
  -8   2   3     50.0133      0.4029     46.4603      0.0000 
  -6   2   3     64.3218      0.5412     68.9220      0.0000 
  -4   2   3     71.0189      0.4985    -72.2395      0.0000 
  -2   2   3    135.8176      0.9417    135.5128      0.0000 
   0   2   3     95.6204      0.6725     90.9454      0.0000 
   2   2   3     29.6564      0.3899    -30.7065      0.0000 
   4   2   3      0.2840      1.4372     -0.0542      0.0000 
   6   2   3     64.2735      0.4772     65.8925      0.0000 
   8   2   3     41.9181      0.3783    -41.8614      0.0000 
  10   2   3      2.0011      1.6223     -0.2249      0.0000 
  12   2   3     17.9916      0.5120    -17.3965      0.0000 
  14   2   3      0.0000      2.1194      0.4948      0.0000 
  16   2   3     10.7128      0.8588     11.9134      0.0000 
  18   2   3      2.0550      2.3559     -4.1584      0.0000 
  20   2   3     16.8620      1.0086     17.8424      0.0000 
  22   2   3     14.1258      1.0577     13.7851      0.0000 
  24   2   3      0.0000      3.2105     -3.9705      0.0000 
 -25   3   3      9.7283      1.4893     -8.5223      0.0000 
 -23   3   3      3.5301      3.3805      2.8988      0.0000 
 -21   3   3      2.7050      2.5077     -0.6616      0.0000 
 -19   3   3     12.3431      0.8865     14.3999      0.0000 
 -17   3   3     13.2609      0.6290     13.2162      0.0000 
 -15   3   3     13.1085      0.5855    -13.2704      0.0000 
 -13   3   3     40.5900      0.4362    -40.2980      0.0000 
 -11   3   3     28.2215      0.3844     30.4006      0.0000 
  -9   3   3    112.7286      0.8054    107.6243      0.0000 
  -7   3   3     15.4308      0.3532     12.5536      0.0000 
  -5   3   3     83.2658      0.6122     79.5638      0.0000 
  -3   3   3     81.3032      0.6421     78.9997      0.0000 
  -1   3   3     26.5991      0.3533     26.2456      0.0000 
   1   3   3     63.5947      0.4656    -62.1854      0.0000 
   3   3   3     18.5583      0.3644    -18.9684      0.0000 
   5   3   3     30.2040      0.3513     30.7687      0.0000 
   7   3   3     21.7338      0.4088     25.9005      0.0000 
   9   3   3      9.5358      0.4967      9.2314      0.0000 
  11   3   3     54.3553      0.5475     51.7873      0.0000 
  13   3   3     41.4600      0.5710     43.1428      0.0000 
  15   3   3     22.2004      0.6171    -22.6861      0.0000 
  17   3   3      9.3719      0.9894      8.5618      0.0000 
  19   3   3      0.5965      2.3929     -0.9087      0.0000 
  21   3   3      9.4180      1.2234    -10.4460      0.0000 
  23   3   3     15.0389      1.2642     12.9748      0.0000 
 -24   4   3     11.4917      1.2677     12.1955      0.0000 
 -22   4   3      9.7227      1.2946     -9.6578      0.0000 
 -20   4   3     22.3428      0.8144    -22.9300      0.0000 
 -18   4   3      1.4437      2.4965     -3.7563      0.0000 
 -16   4   3     44.4099      0.5855     44.4234      0.0000 
 -14   4   3     32.7359      0.4766    -33.4659      0.0000 
 -12   4   3     44.1088      0.4819    -42.2174      0.0000 
 -10   4   3     75.5291      0.6029     77.9368      0.0000 
  -8   4   3     22.9746      0.3693    -21.3640      0.0000 
  -6   4   3     99.3427      0.7270   -103.1856      0.0000 
  -4   4   3     94.1503      0.7899     90.1262      0.0000 
  -2   4   3     29.0589      0.3803     26.6508      0.0000 
   0   4   3    101.4327      0.7317   -100.7211      0.0000 
   2   4   3     63.8474      0.4809    -63.8428      0.0000 
   4   4   3     13.1605      0.4229     16.4229      0.0000 
   6   4   3     17.3883      0.4786    -16.8529      0.0000 
   8   4   3     79.1625      0.6541    -77.3266      0.0000 
  10   4   3     53.6086      0.5277     52.3146      0.0000 
  12   4   3     21.1292      0.5896     20.0541      0.0000 
  14   4   3     49.8441      0.6706    -49.6210      0.0000 
  16   4   3      0.0000      2.2713      0.0458      0.0000 
  18   4   3     20.2286      0.8422     19.5361      0.0000 
  20   4   3      3.5471      2.5137     -1.2257      0.0000 
  22   4   3     21.3422      1.7552    -19.9659      0.0000 
 -23   5   3      8.6093      1.5166      6.8281      0.0000 
 -21   5   3      9.2006      1.3717     -8.4188      0.0000 
 -19   5   3     12.5833      1.0380    -11.7538      0.0000 
 -17   5   3     11.1283      0.8854      8.1248      0.0000 
 -15   5   3     22.1930      0.6181    -21.7863      0.0000 
 -13   5   3     26.0780      0.5697    -25.1959      0.0000 
 -11   5   3     33.8387      0.6734     34.0806      0.0000 
  -9   5   3     57.0537      0.4988    -52.0111      0.0000 
  -7   5   3     38.1237      0.4814    -38.8959      0.0000 
  -5   5   3     54.2994      0.4701     52.4845      0.0000 
  -3   5   3     27.0355      0.3479     26.2670      0.0000 
  -1   5   3     11.9620      0.4492    -15.2564      0.0000 
   1   5   3     62.1978      0.5271    -60.4417      0.0000 
   3   5   3      3.4853      1.0849      3.4476      0.0000 
   5   5   3      6.0007      0.7477      6.5777      0.0000 
   7   5   3     32.0681      0.4457    -33.0141      0.0000 
   9   5   3     47.9596      0.5118    -47.4026      0.0000 
  11   5   3      1.7097      2.1543     -2.8674      0.0000 
  13   5   3      9.7909      0.9060     -9.6763      0.0000 
  15   5   3     20.6403      1.0358    -19.6189      0.0000 
  17   5   3     21.4587      0.7071     21.7306      0.0000 
  19   5   3      0.0000      2.5281     -0.8332      0.0000 
  21   5   3      0.0000      2.7782      3.2202      0.0000 
 -22   6   3     10.3068      1.3762     10.9114      0.0000 
 -20   6   3      4.7398      2.3968      6.0649      0.0000 
 -18   6   3     22.2351      0.8359    -22.7541      0.0000 
 -16   6   3     18.8045      0.7507     18.9796      0.0000 
 -14   6   3     22.1997      0.6437     20.4507      0.0000 
 -12   6   3      7.4266      1.1087     -6.8206      0.0000 
 -10   6   3     47.2466      0.5944     46.1011      0.0000 
  -8   6   3      6.5273      1.0234      5.0081      0.0000 
  -6   6   3     22.0948      0.4256    -22.5939      0.0000 
  -4   6   3     30.2526      0.4063    -28.1759      0.0000 
  -2   6   3     28.4966      0.3725    -30.1735      0.0000 
   0   6   3     24.1591      0.3828     23.8523      0.0000 
   2   6   3     85.8486      0.6266     87.9558      0.0000 
   4   6   3     26.3567      0.4176    -25.5204      0.0000 
   6   6   3     10.1268      0.6590     10.8326      0.0000 
   8   6   3     96.3192      0.7827     96.0743      0.0000 
  10   6   3     42.8589      0.5307    -41.9510      0.0000 
  12   6   3      5.6866      1.3747     -5.6484      0.0000 
  14   6   3     25.1100      0.7055     26.1467      0.0000 
  16   6   3      0.0000      2.4154     -0.7193      0.0000 
  18   6   3      0.2021      2.7157     -2.5040      0.0000 
  20   6   3      8.6453      1.8094     -8.7453      0.0000 
 -21   7   3     12.8864      1.2010     12.6037      0.0000 
 -19   7   3      6.6459      1.8013      8.2029      0.0000 
 -17   7   3     17.2454      0.9414    -18.7995      0.0000 
 -15   7   3     20.6975      0.8905     20.2059      0.0000 
 -13   7   3     47.9476      0.7866     48.7725      0.0000 
 -11   7   3      5.4203      1.5739     -4.1554      0.0000 
  -9   7   3     86.4815      0.8247    -85.8492      0.0000 
  -7   7   3     31.3446      0.8005     29.8245      0.0000 
  -5   7   3     14.8171      0.5080     14.8459      0.0000 
  -3   7   3     42.3530      0.5027    -43.5517      0.0000 
  -1   7   3     45.6140      0.4673     46.0372      0.0000 
   1   7   3     17.8132      0.4691     17.7732      0.0000 
   3   7   3     25.6529      0.4783    -26.1380      0.0000 
   5   7   3     24.0844      0.5331     23.3708      0.0000 
   7   7   3     35.2519      0.5030     34.9994      0.0000 
   9   7   3      4.5103      1.7352      5.3835      0.0000 
  11   7   3      9.7640      0.8749     -7.4915      0.0000 
  13   7   3     12.2539      1.0757    -11.3780      0.0000 
  15   7   3     23.7990      0.8252     22.5641      0.0000 
  17   7   3      9.8684      1.3109     -9.0629      0.0000 
  19   7   3     10.5131      1.4441    -12.2662      0.0000 
 -20   8   3      0.0000      2.8483      2.7432      0.0000 
 -18   8   3      0.0000      2.7403     -2.0139      0.0000 
 -16   8   3      0.0000      2.4796      0.7184      0.0000 
 -14   8   3     17.7529      0.7686    -17.8735      0.0000 
 -12   8   3     46.1029      0.6512    -48.8246      0.0000 
 -10   8   3      0.0000      2.2700      1.3900      0.0000 
  -8   8   3     27.4510      0.6088     27.5562      0.0000 
  -6   8   3     18.1818      0.6565     18.8726      0.0000 
  -4   8   3      0.0000      2.1425      3.8788      0.0000 
  -2   8   3     16.6791      0.5628     16.2212      0.0000 
   0   8   3     15.5775      0.6017    -14.5791      0.0000 
   2   8   3     34.5248      0.5937    -34.7473      0.0000 
   4   8   3     25.6906      0.7632    -25.9755      0.0000 
   6   8   3     31.5500      0.6953    -31.0312      0.0000 
   8   8   3     19.4354      0.6291     18.4642      0.0000 
  10   8   3     12.3437      0.8707    -11.7449      0.0000 
  12   8   3      4.0660      2.4032      5.6638      0.0000 
  14   8   3      0.0000      3.1742     -3.4442      0.0000 
  16   8   3     11.1871      1.2626    -11.2395      0.0000 
  18   8   3      6.5480      2.1193      5.8703      0.0000 
 -19   9   3      4.3219      3.2932      0.5074      0.0000 
 -17   9   3     10.5571      1.5862      6.9631      0.0000 
 -15   9   3     19.0687      0.8005    -17.0068      0.0000 
 -13   9   3      5.9593      1.6529      7.2628      0.0000 
 -11   9   3     22.7669      0.8554     22.4312      0.0000 
  -9   9   3      0.0000      2.3910      1.2632      0.0000 
  -7   9   3      1.4934      2.3551     -0.4098      0.0000 
  -5   9   3     27.4377      0.6095    -28.0584      0.0000 
  -3   9   3     29.4928      0.6377     29.4597      0.0000 
  -1   9   3      0.0000      2.3333     -0.4918      0.0000 
   1   9   3     41.4544      0.6042    -40.3300      0.0000 
   3   9   3     17.5793      0.6937     18.2931      0.0000 
   5   9   3     20.1275      0.6835     19.5119      0.0000 
   7   9   3     25.5864      0.6669    -26.0190      0.0000 
   9   9   3     16.7373      0.8470    -15.5303      0.0000 
  11   9   3     27.4110      0.6933     27.2846      0.0000 
  13   9   3      1.6288      2.7829     -1.0434      0.0000 
  15   9   3      9.1830      1.6224     -9.4692      0.0000 
  17   9   3      4.8849      4.7327      4.1458      0.0000 
 -16  10   3      7.5898      1.5340      6.8092      0.0000 
 -14  10   3      0.0000      2.5854      1.8160      0.0000 
 -12  10   3      0.0000      2.5972     -4.1629      0.0000 
 -10  10   3     17.7313      0.8228     17.3428      0.0000 
  -8  10   3      6.5911      1.4956     -4.6636      0.0000 
  -6  10   3     12.9510      0.9154    -14.6252      0.0000 
  -4  10   3      6.7718      1.5445      8.1028      0.0000 
  -2  10   3      6.6166      1.6832      3.6011      0.0000 
   0  10   3      1.9417      2.5115      3.4852      0.0000 
   2  10   3      6.1972      1.4709      7.0833      0.0000 
   4  10   3     25.0774      0.6726     24.6251      0.0000 
   6  10   3      0.0000      2.5022     -2.0281      0.0000 
   8  10   3     17.2673      0.8754    -16.4866      0.0000 
  10  10   3     10.4934      1.1533     11.7394      0.0000 
  12  10   3      0.0000      2.9678      3.9162      0.0000 
  14  10   3      6.9290      2.0638     -6.7530      0.0000 
 -13  11   3      1.7400      2.7598      0.5821      0.0000 
 -11  11   3      0.0000      2.7034      1.6857      0.0000 
  -9  11   3      7.3010      1.5650     -6.1407      0.0000 
  -7  11   3      5.9025      1.9803      5.3535      0.0000 
  -5  11   3     15.2745      0.9959     15.4054      0.0000 
  -3  11   3     10.1346      1.3673    -10.9622      0.0000 
  -1  11   3      9.7195      1.3725    -11.7035      0.0000 
   1  11   3     14.9769      1.0603     16.5821      0.0000 
   3  11   3      7.8040      1.6200     -4.9487      0.0000 
   5  11   3     10.7839      1.1998    -10.9450      0.0000 
   7  11   3     15.4049      0.9683     15.0451      0.0000 
   9  11   3      1.8497      2.7340     -3.5947      0.0000 
  11  11   3     14.8872      1.6245    -13.7719      0.0000 
 -10  12   3     24.4280      1.0390    -23.8545      0.0000 
  -8  12   3      0.0000      2.8196     -1.6102      0.0000 
  -6  12   3     11.1100      1.3878      8.0062      0.0000 
  -4  12   3     15.8380      1.1253    -18.2445      0.0000 
  -2  12   3      2.7718      3.5119     -5.8681      0.0000 
   0  12   3      7.1060      2.0878      6.5052      0.0000 
   2  12   3     10.6709      1.7950     10.8020      0.0000 
   4  12   3     17.7160      1.2430    -19.5535      0.0000 
   6  12   3      3.8169      3.0928     -1.3452      0.0000 
   8  12   3     23.8460      1.1453     22.5520      0.0000 
 -26   0   4      8.3595      2.7388     -8.0892      0.0000 
 -24   0   4      4.4740      3.2572     -6.2062      0.0000 
 -22   0   4      4.0199      2.9073      3.8159      0.0000 
 -20   0   4     51.5932      0.8956    -53.8763      0.0000 
 -18   0   4     74.3730      1.1001    -73.4299      0.0000 
 -16   0   4    109.9985      1.1045    111.4646      0.0000 
 -14   0   4     90.1918      0.9269    -85.7799      0.0000 
 -12   0   4     68.0136      0.7350    -69.5279      0.0000 
 -10   0   4     79.5288      0.8095     83.0839      0.0000 
  -8   0   4     21.6558      0.4850     22.8675      0.0000 
  -6   0   4     62.9919      0.7030     67.8693      0.0000 
  -4   0   4    173.9009      1.6163   -182.1056      0.0000 
  -2   0   4    206.8287      2.3514    206.2995      0.0000 
   0   0   4    156.7442      1.4579   -161.3658      0.0000 
   2   0   4    288.6859      2.6702   -299.5154      0.0000 
   4   0   4     50.7626      0.6477    -49.4640      0.0000 
   6   0   4     11.1334      0.6920     -5.5328      0.0000 
   8   0   4    115.1419      1.3528   -115.0047      0.0000 
  10   0   4     21.0593      0.6156    -22.6360      0.0000 
  12   0   4     62.3627      0.8010     63.1707      0.0000 
  14   0   4     26.7164      0.7203     27.1385      0.0000 
  16   0   4     68.6313      1.4995     68.8893      0.0000 
  18   0   4     23.3925      1.1072    -23.8352      0.0000 
  20   0   4     34.6223      1.0685    -35.7612      0.0000 
  22   0   4      5.1447      3.7238     -4.5986      0.0000 
  24   0   4      8.9585      2.5748     -4.6739      0.0000 
 -27   1   4      8.3939      1.9364     -8.9608      0.0000 
 -25   1   4      0.0000      2.7795      3.4008      0.0000 
 -23   1   4     17.6111      0.9700     17.6068      0.0000 
 -21   1   4      0.0000      2.4851     -1.6242      0.0000 
 -19   1   4     28.7620      0.5489    -27.8569      0.0000 
 -17   1   4      0.0000      1.9470     -0.4641      0.0000 
 -15   1   4     58.3997      0.5181     56.1743      0.0000 
 -13   1   4     40.8742      0.4032     37.8278      0.0000 
 -11   1   4     73.9348      0.5472    -71.5249      0.0000 
  -9   1   4     19.7374      0.4090    -16.6385      0.0000 
  -7   1   4     63.3702      0.4847     61.7417      0.0000 
  -5   1   4     52.1140      0.4603    -50.5550      0.0000 
  -3   1   4     90.9670      0.6150     89.5003      0.0000 
  -1   1   4     30.6380      0.2740    -34.6453      0.0000 
   1   1   4    176.3211      1.1595   -175.1719      0.0000 
   3   1   4    180.8667      1.1899    184.8259      0.0000 
   5   1   4     76.7275      0.5665     80.0243      0.0000 
   7   1   4     39.3989      0.3544    -39.3642      0.0000 
   9   1   4     27.3337      0.3639    -26.6852      0.0000 
  11   1   4     19.7082      0.4505     18.8118      0.0000 
  13   1   4      9.3413      0.6954     11.7166      0.0000 
  15   1   4     36.3983      0.6262    -36.5091      0.0000 
  17   1   4      5.5607      1.6711     -5.6844      0.0000 
  19   1   4     16.7568      1.1073     16.7067      0.0000 
  21   1   4      7.2647      1.5727      9.1454      0.0000 
  23   1   4      9.7867      1.3779     -9.7358      0.0000 
 -26   2   4      9.6573      1.7287     10.0764      0.0000 
 -24   2   4      6.6799      1.6743      4.7919      0.0000 
 -22   2   4      2.0777      2.6079     -0.5834      0.0000 
 -20   2   4     39.0096      0.7849     39.8842      0.0000 
 -18   2   4     22.7071      0.5967     23.1315      0.0000 
 -16   2   4      1.6357      1.9194     -2.0923      0.0000 
 -14   2   4     17.3022      0.4222    -17.2962      0.0000 
 -12   2   4     37.1234      0.3838     35.4841      0.0000 
 -10   2   4     24.1340      0.3687    -24.6130      0.0000 
  -8   2   4     21.3232      0.3260     21.4915      0.0000 
  -6   2   4    115.6927      0.7793    114.1474      0.0000 
  -4   2   4     39.9250      0.3754    -37.6844      0.0000 
  -2   2   4     35.8450      0.3104    -37.3671      0.0000 
   0   2   4     76.0088      0.5292     76.0413      0.0000 
   2   2   4     96.7923      0.6595     99.4607      0.0000 
   4   2   4     14.6231      0.3377     13.3973      0.0000 
   6   2   4    102.0709      0.7031     98.8284      0.0000 
   8   2   4     56.6342      0.4510     55.8015      0.0000 
  10   2   4     18.0245      0.3701    -17.3590      0.0000 
  12   2   4     60.6406      0.6437    -62.5887      0.0000 
  14   2   4     19.6850      0.6134    -19.8526      0.0000 
  16   2   4     60.8224      0.6892     62.5593      0.0000 
  18   2   4     32.1199      0.6229    -31.7782      0.0000 
  20   2   4     16.3210      0.9798    -15.9154      0.0000 
  22   2   4     26.4354      0.8631     25.0123      0.0000 
 -25   3   4      9.2127      1.6769      7.9910      0.0000 
 -23   3   4     23.6864      0.8391    -22.5712      0.0000 
 -21   3   4      5.1369      2.1994      3.7405      0.0000 
 -19   3   4     26.3798      0.9270     24.8844      0.0000 
 -17   3   4     34.2384      0.6916    -32.2822      0.0000 
 -15   3   4     65.0637      0.5938    -64.3251      0.0000 
 -13   3   4     38.0405      0.4255     37.5712      0.0000 
 -11   3   4     29.1672      0.3564     31.2351      0.0000 
  -9   3   4    101.3089      0.7348    -98.6240      0.0000 
  -7   3   4     86.7666      0.6096     80.9189      0.0000 
  -5   3   4     22.0322      0.3344     23.8432      0.0000 
  -3   3   4    117.1011      0.8653   -112.9941      0.0000 
  -1   3   4     96.7787      0.6627   -100.4846      0.0000 
   1   3   4     66.2490      0.4843     70.5740      0.0000 
   3   3   4     20.4746      0.3547     20.2823      0.0000 
   5   3   4     67.0317      0.5585    -71.1097      0.0000 
   7   3   4     35.0964      0.4281     33.1014      0.0000 
   9   3   4     22.9686      0.4495    -23.2370      0.0000 
  11   3   4     14.3664      0.6331    -14.4264      0.0000 
  13   3   4     22.2576      0.6259     23.0949      0.0000 
  15   3   4      3.1351      2.2444     -4.1738      0.0000 
  17   3   4     12.1507      0.8614     10.6056      0.0000 
  19   3   4      4.5226      1.9622      6.5812      0.0000 
  21   3   4     20.2049      1.0411    -20.0860      0.0000 
  23   3   4      1.1412      2.8695     -0.5235      0.0000 
 -24   4   4      3.8315      2.7973     -3.7880      0.0000 
 -22   4   4      5.5248      1.9957     -5.6364      0.0000 
 -20   4   4      6.2411      1.6232     -7.8712      0.0000 
 -18   4   4      0.0000      2.5164     -1.4424      0.0000 
 -16   4   4      2.7493      2.2335     -0.5603      0.0000 
 -14   4   4     24.1471      0.4837     23.2654      0.0000 
 -12   4   4     30.7644      0.4090    -30.0959      0.0000 
 -10   4   4     51.1061      0.6035    -52.5973      0.0000 
  -8   4   4      7.7060      0.5242     -6.7684      0.0000 
  -6   4   4     64.4858      0.5155    -64.0116      0.0000 
  -4   4   4     44.8240      0.4898    -44.8496      0.0000 
  -2   4   4     13.9589      0.3544     12.4676      0.0000 
   0   4   4     23.9932      0.4230     24.6510      0.0000 
   2   4   4     20.6164      0.3426    -17.1239      0.0000 
   4   4   4      0.0000      1.6238     -0.4767      0.0000 
   6   4   4     20.9356      0.3787    -20.6655      0.0000 
   8   4   4     16.4422      0.5160     15.7660      0.0000 
  10   4   4     10.7987      0.6236     10.4006      0.0000 
  12   4   4     34.0002      0.5690    -35.0788      0.0000 
  14   4   4      0.5519      2.2902     -1.0188      0.0000 
  16   4   4      1.5259      2.3244      2.9588      0.0000 
  18   4   4     23.3443      0.7348    -24.9657      0.0000 
  20   4   4      4.0182      2.3402      4.3630      0.0000 
  22   4   4     16.6349      1.5766     16.5754      0.0000 
 -25   5   4      0.0000      3.0023     -0.1112      0.0000 
 -23   5   4      8.4767      1.5219      8.7592      0.0000 
 -21   5   4      7.2454      1.5861     -9.2113      0.0000 
 -19   5   4      4.6037      2.2177     -5.5923      0.0000 
 -17   5   4     27.0651      0.6226     26.0701      0.0000 
 -15   5   4     18.1071      0.6533     19.5120      0.0000 
 -13   5   4     28.3444      0.5627    -28.0981      0.0000 
 -11   5   4      9.4169      0.8074      6.7620      0.0000 
  -9   5   4     42.5737      0.4623     42.5104      0.0000 
  -7   5   4     38.5030      0.4261     37.3366      0.0000 
  -5   5   4     13.1075      0.4486     11.7174      0.0000 
  -3   5   4     78.3873      0.6030     78.1199      0.0000 
  -1   5   4      4.2387      0.9164     -1.8206      0.0000 
   1   5   4     16.6782      0.4621    -16.8377      0.0000 
   3   5   4     34.1816      0.3670    -32.8153      0.0000 
   5   5   4     17.9103      0.4390     16.2659      0.0000 
   7   5   4     11.4379      0.6543     10.2921      0.0000 
   9   5   4     96.2237      0.7774    -95.1977      0.0000 
  11   5   4     63.7643      0.6848     63.4342      0.0000 
  13   5   4     55.6001      0.6622     55.9362      0.0000 
  15   5   4     20.4905      0.6820    -20.0470      0.0000 
  17   5   4      2.1467      2.4288     -0.1528      0.0000 
  19   5   4     10.3014      1.1564      9.5393      0.0000 
  21   5   4     16.7567      1.2687    -16.2010      0.0000 
 -24   6   4      1.2750      3.5719      3.9110      0.0000 
 -22   6   4     13.6803      1.2551     15.8151      0.0000 
 -20   6   4     28.1981      0.9159    -28.4920      0.0000 
 -18   6   4     33.7714      0.7615    -35.3849      0.0000 
 -16   6   4     47.3623      0.7946     46.8978      0.0000 
 -14   6   4      0.0000      2.2388      3.3921      0.0000 
 -12   6   4     15.8699      0.6705    -15.2541      0.0000 
 -10   6   4     73.7502      0.7327     71.9554      0.0000 
  -8   6   4     26.6731      0.5410     26.9401      0.0000 
  -6   6   4     11.9730      0.5672    -10.9736      0.0000 
  -4   6   4     10.4957      0.5448      9.6757      0.0000 
  -2   6   4     14.8480      0.4142     15.1517      0.0000 
   0   6   4     44.9281      0.4197    -44.0188      0.0000 
   2   6   4     28.0637      0.4055    -28.8671      0.0000 
   4   6   4     32.8088      0.4554     35.2448      0.0000 
   6   6   4      0.0000      1.9252     -0.5961      0.0000 
   8   6   4      7.2286      0.9467      6.5893      0.0000 
  10   6   4     15.9994      0.5935    -14.7121      0.0000 
  12   6   4      5.0261      1.5212     -7.1503      0.0000 
  14   6   4     24.9690      0.6517     25.5117      0.0000 
  16   6   4      4.6019      2.1031      5.5711      0.0000 
  18   6   4      0.0000      2.9241      1.0172      0.0000 
  20   6   4      5.8066      2.0789      6.7155      0.0000 
 -21   7   4      4.6892      2.5249      3.4030      0.0000 
 -19   7   4     14.5098      1.0487     12.9895      0.0000 
 -17   7   4      2.6234      2.4639      2.8269      0.0000 
 -15   7   4     18.6788      0.7149    -18.6973      0.0000 
 -13   7   4      4.9096      1.9672      3.3436      0.0000 
 -11   7   4      2.5282      2.3160     -0.7514      0.0000 
  -9   7   4     92.3561      0.8614    -95.4872      0.0000 
  -7   7   4      3.4859      1.8854     -4.2241      0.0000 
  -5   7   4     31.9625      0.4639     32.2564      0.0000 
  -3   7   4      8.4788      0.7059     -8.4820      0.0000 
  -1   7   4     59.2231      0.5722    -59.9075      0.0000 
   1   7   4     12.5428      0.5893    -12.5837      0.0000 
   3   7   4     70.2379      0.6577     71.3468      0.0000 
   5   7   4      0.7250      2.0384      1.5261      0.0000 
   7   7   4     27.0808      0.5128     25.2646      0.0000 
   9   7   4     18.1667      0.6280    -18.8107      0.0000 
  11   7   4     22.3094      0.7192    -22.7744      0.0000 
  13   7   4     14.2717      0.8883    -13.8146      0.0000 
  15   7   4     12.3081      1.0732    -12.7806      0.0000 
  17   7   4      1.0360      2.7559      0.8961      0.0000 
  19   7   4      4.3112      2.8684      4.0525      0.0000 
 -20   8   4     13.8783      1.1687     12.7869      0.0000 
 -18   8   4      7.2051      1.6787     -6.7326      0.0000 
 -16   8   4      0.0000      2.4493      0.8798      0.0000 
 -14   8   4     10.4596      1.0190     -9.3298      0.0000 
 -12   8   4      7.1083      1.3028      6.7330      0.0000 
 -10   8   4      7.7982      1.1669     -8.1082      0.0000 
  -8   8   4     46.0097      0.6175    -46.2640      0.0000 
  -6   8   4     33.1402      0.5782     31.9256      0.0000 
  -4   8   4     37.7846      0.5698     39.1263      0.0000 
  -2   8   4     52.7983      0.8550    -52.0451      0.0000 
   0   8   4      3.7918      1.6451     -5.5950      0.0000 
   2   8   4     60.6379      0.6252     61.9317      0.0000 
   4   8   4     46.7225      0.6786    -46.4684      0.0000 
   6   8   4      6.1780      1.5438     -5.8307      0.0000 
   8   8   4     39.7504      0.6224     38.8540      0.0000 
  10   8   4     14.2902      0.7484    -14.2613      0.0000 
  12   8   4     17.9209      0.8893    -17.0662      0.0000 
  14   8   4      0.0000      2.6573      0.7977      0.0000 
  16   8   4     31.2412      0.9233     29.5098      0.0000 
  18   8   4     17.1719      2.0484    -17.1876      0.0000 
 -19   9   4      0.0000      2.8836      0.4990      0.0000 
 -17   9   4     11.7910      1.0714    -12.8075      0.0000 
 -15   9   4      0.0000      2.5415     -1.3545      0.0000 
 -13   9   4     39.9204      0.7140     41.2477      0.0000 
 -11   9   4     22.2761      0.7061     22.1164      0.0000 
  -9   9   4     29.6388      0.6445    -30.8455      0.0000 
  -7   9   4     11.0936      0.8797     10.5252      0.0000 
  -5   9   4     16.2216      0.7126     15.9517      0.0000 
  -3   9   4     18.4300      0.7214     19.8410      0.0000 
  -1   9   4     16.0510      0.7665    -14.2441      0.0000 
   1   9   4     11.0943      1.1050    -13.3252      0.0000 
   3   9   4     30.9621      0.6162     30.8265      0.0000 
   5   9   4     25.1600      0.6902    -24.9943      0.0000 
   7   9   4      4.0928      2.1046     -3.2755      0.0000 
   9   9   4     15.0823      0.9819     14.9336      0.0000 
  11   9   4      0.0000      2.8461     -2.2043      0.0000 
  13   9   4      9.2993      2.0750      9.7964      0.0000 
  15   9   4      0.0000      2.8515     -2.1450      0.0000 
 -16  10   4     29.1848      0.7667     30.1565      0.0000 
 -14  10   4     11.2640      1.1059    -10.8646      0.0000 
 -12  10   4     29.0863      0.7154    -30.1565      0.0000 
 -10  10   4      3.2878      2.5492      1.4721      0.0000 
  -8  10   4     15.7456      0.9253     14.7296      0.0000 
  -6  10   4      7.8720      1.4248     -7.2968      0.0000 
  -4  10   4     10.1027      1.3991    -11.7885      0.0000 
  -2  10   4     25.6113      1.3763     28.2161      0.0000 
   0  10   4      2.9820      2.5941     -6.7770      0.0000 
   2  10   4      6.5802      1.4509     -8.3350      0.0000 
   4  10   4      0.5986      2.4697     -4.3485      0.0000 
   6  10   4     15.8992      0.8617     16.2870      0.0000 
   8  10   4      9.4678      1.3424    -10.9277      0.0000 
  10  10   4     13.0537      1.0268    -13.0097      0.0000 
  12  10   4     15.7347      1.1824     15.6360      0.0000 
  14  10   4      2.8344      3.4846     -3.5099      0.0000 
 -13  11   4      0.0000      2.7248      2.1767      0.0000 
 -11  11   4      4.7922      2.2597     -3.2458      0.0000 
  -9  11   4     24.3646      0.8875     23.2062      0.0000 
  -7  11   4      9.4666      1.3629     -9.1822      0.0000 
  -5  11   4     16.4792      0.9475    -16.7918      0.0000 
  -3  11   4      9.0515      1.7594     10.3406      0.0000 
  -1  11   4      0.0000      2.7030     -0.8715      0.0000 
   1  11   4     17.3036      1.0130    -19.3217      0.0000 
   3  11   4      8.9673      1.4855     -8.7206      0.0000 
   5  11   4     18.9983      0.9194     19.3358      0.0000 
   7  11   4      0.0000      2.7983     -1.5549      0.0000 
   9  11   4     17.1385      0.9503    -15.5650      0.0000 
  11  11   4      5.3857      3.3396      6.1301      0.0000 
 -10  12   4      0.0000      2.9389     -0.5834      0.0000 
  -8  12   4      6.3268      1.9892      4.2058      0.0000 
  -6  12   4      5.5041      2.4208      6.5050      0.0000 
  -4  12   4      9.3466      1.5543     -8.6110      0.0000 
  -2  12   4      0.0000      3.1163      0.8585      0.0000 
   0  12   4      0.0000      3.0368      1.8031      0.0000 
   2  12   4      4.6683      2.9925      0.7771      0.0000 
   4  12   4      0.0000      3.1695      1.7169      0.0000 
   6  12   4      5.2867      2.5969      4.5692      0.0000 
 -27   1   5      1.5663      3.1804     -1.1818      0.0000 
 -25   1   5     11.6552      1.4455     -9.3393      0.0000 
 -23   1   5      6.1757      1.7082      5.6590      0.0000 
 -21   1   5     23.7557      0.6899     24.0081      0.0000 
 -19   1   5     51.8935      0.5883    -52.0158      0.0000 
 -17   1   5     19.1859      0.4873    -21.0633      0.0000 
 -15   1   5    109.4790      0.8089    112.2618      0.0000 
 -13   1   5     32.8165      0.3823     33.1086      0.0000 
 -11   1   5     13.0507      0.4211     11.5376      0.0000 
  -9   1   5     61.6466      0.4673     62.2155      0.0000 
  -7   1   5     78.1467      0.5944     85.2924      0.0000 
  -5   1   5     66.4051      0.4735    -69.8309      0.0000 
  -3   1   5     40.4020      0.3253    -48.0247      0.0000 
  -1   1   5     64.2971      0.4754    -63.6474      0.0000 
   1   1   5    155.2428      1.0252   -163.1584      0.0000 
   3   1   5      8.7647      0.4132      7.7216      0.0000 
   5   1   5      7.2249      0.4610     -6.9765      0.0000 
   7   1   5     12.3589      0.4729     10.5612      0.0000 
   9   1   5     24.9549      0.4208    -23.8773      0.0000 
  11   1   5     11.7825      0.5601    -10.5148      0.0000 
  13   1   5     36.2070      0.5092     34.7684      0.0000 
  15   1   5      4.6983      1.5876      5.1563      0.0000 
  17   1   5     32.2030      0.7068    -32.7409      0.0000 
  19   1   5      5.8772      1.8199     -7.3053      0.0000 
  21   1   5      2.9730      2.7181      7.1897      0.0000 
  23   1   5      9.1435      1.4477     -8.4036      0.0000 
 -26   2   5      0.0000      2.9611      0.3140      0.0000 
 -24   2   5     10.1991      1.2440     -9.9886      0.0000 
 -22   2   5     12.2084      0.9387     11.9292      0.0000 
 -20   2   5     31.3110      0.7052    -29.9919      0.0000 
 -18   2   5      4.1256      1.3967     -5.8010      0.0000 
 -16   2   5     10.6106      0.6193     10.4302      0.0000 
 -14   2   5      0.5865      1.7486      0.1404      0.0000 
 -12   2   5     15.0303      0.4251     14.3142      0.0000 
 -10   2   5     82.2210      0.5915    -79.4127      0.0000 
  -8   2   5     50.8124      0.4061     50.1795      0.0000 
  -6   2   5     11.5833      0.3424     13.5190      0.0000 
  -4   2   5     97.7030      0.6937   -103.6535      0.0000 
  -2   2   5    105.6700      0.7126    112.3357      0.0000 
   0   2   5     44.4749      0.3615     44.4781      0.0000 
   2   2   5     58.6726      0.4398    -56.7744      0.0000 
   4   2   5     48.7922      0.3958     53.7782      0.0000 
   6   2   5     62.9360      0.4782     60.6332      0.0000 
   8   2   5     83.7926      0.6045    -82.4120      0.0000 
  10   2   5     44.0117      0.4669    -43.0079      0.0000 
  12   2   5      6.7993      1.0253      7.0324      0.0000 
  14   2   5     28.6048      0.5850     28.9121      0.0000 
  16   2   5     47.0929      0.6370     46.8081      0.0000 
  18   2   5      6.6857      1.3191      6.3612      0.0000 
  20   2   5     13.8086      0.9420    -15.0502      0.0000 
  22   2   5      3.5933      2.7624      2.8674      0.0000 
 -25   3   5      1.7618      2.8172      2.4288      0.0000 
 -23   3   5      0.0000      2.7006      3.4238      0.0000 
 -21   3   5      0.0000      2.5978      4.3665      0.0000 
 -19   3   5      3.5922      2.2802     -1.1180      0.0000 
 -17   3   5      6.0187      1.1523     -6.6157      0.0000 
 -15   3   5      2.1517      1.9093     -5.1032      0.0000 
 -13   3   5     30.5476      0.4676    -33.4252      0.0000 
 -11   3   5      5.2623      1.0452     -1.4705      0.0000 
  -9   3   5     64.0003      0.4884    -58.3079      0.0000 
  -7   3   5      4.7901      0.6815     -0.4366      0.0000 
  -5   3   5     64.0240      0.6321     63.2426      0.0000 
  -3   3   5     52.7075      0.4331     54.0858      0.0000 
  -1   3   5     69.4295      0.5024    -71.3039      0.0000 
   1   3   5     41.8461      0.3645    -40.4484      0.0000 
   3   3   5     40.4096      0.3635     46.5851      0.0000 
   5   3   5     10.9055      0.4601     -9.3556      0.0000 
   7   3   5     67.6239      0.5688     63.3201      0.0000 
   9   3   5     12.7947      0.5115    -12.4224      0.0000 
  11   3   5     28.2174      0.7522     28.2696      0.0000 
  13   3   5     15.1992      0.6751     15.2326      0.0000 
  15   3   5     44.6987      0.6623    -46.7117      0.0000 
  17   3   5      6.2908      1.3509     -6.5906      0.0000 
  19   3   5      9.4800      1.1152     10.5490      0.0000 
  21   3   5      2.2961      2.6632      6.4828      0.0000 
  23   3   5      0.0000      3.7710      4.9172      0.0000 
 -26   4   5     13.2970      2.4507     14.2412      0.0000 
 -24   4   5     10.0012      1.3432      7.3480      0.0000 
 -22   4   5     31.5360      0.7886    -31.2152      0.0000 
 -20   4   5     16.6769      0.8800     18.1160      0.0000 
 -18   4   5     74.7714      0.7644     75.8079      0.0000 
 -16   4   5     10.4937      0.8400    -10.6494      0.0000 
 -14   4   5     58.5401      0.6801    -60.1738      0.0000 
 -12   4   5     41.1227      0.4775     39.1061      0.0000 
 -10   4   5     11.8758      0.4883     15.5802      0.0000 
  -8   4   5     82.4113      0.6602    -82.2289      0.0000 
  -6   4   5     48.9404      0.4340     41.7378      0.0000 
  -4   4   5     49.5784      0.4340     52.0542      0.0000 
  -2   4   5     42.8103      0.3765    -41.0978      0.0000 
   0   4   5     76.5551      0.5553     71.1628      0.0000 
   2   4   5     47.8237      0.4061    -45.2990      0.0000 
   4   4   5     16.0519      0.4060     18.5186      0.0000 
   6   4   5      2.5431      1.6187      1.3672      0.0000 
   8   4   5     28.1700      0.5537    -28.4783      0.0000 
  10   4   5     40.9695      0.5621     40.0635      0.0000 
  12   4   5     21.6364      0.6099    -22.4421      0.0000 
  14   4   5     37.7454      0.6663    -37.3217      0.0000 
  16   4   5      1.9307      2.3773     -1.0946      0.0000 
  18   4   5     14.1446      0.8527     14.3879      0.0000 
  20   4   5     16.0910      0.8592    -15.4422      0.0000 
  22   4   5      6.0509      2.4757     -6.4178      0.0000 
 -25   5   5      0.0000      3.0659      2.5336      0.0000 
 -23   5   5      1.7435      3.3471      4.5344      0.0000 
 -21   5   5      6.9867      1.6165     -6.2081      0.0000 
 -19   5   5     10.5415      1.6558      9.4384      0.0000 
 -17   5   5      4.5941      1.8653     -8.3081      0.0000 
 -15   5   5     31.9929      0.5809    -31.9727      0.0000 
 -13   5   5      2.2007      2.1841      0.2690      0.0000 
 -11   5   5     39.7146      0.5829     40.5663      0.0000 
  -9   5   5      7.0957      0.7544      9.1269      0.0000 
  -7   5   5     54.1805      0.4772    -58.3388      0.0000 
  -5   5   5     19.6246      0.3942     18.5354      0.0000 
  -3   5   5     37.6190      0.4030    -36.4346      0.0000 
  -1   5   5     45.2802      0.4064     43.1975      0.0000 
   1   5   5     72.6113      0.5450     75.0197      0.0000 
   3   5   5     28.8696      0.3600    -27.1567      0.0000 
   5   5   5      7.5807      0.7284      7.4192      0.0000 
   7   5   5     18.0020      0.4965    -19.1233      0.0000 
   9   5   5     49.3171      0.5254    -48.9032      0.0000 
  11   5   5      5.2098      1.6866      5.9345      0.0000 
  13   5   5     16.6932      0.7024     17.7778      0.0000 
  15   5   5     11.8042      1.0315    -12.8168      0.0000 
  17   5   5     13.7803      0.9198     12.5119      0.0000 
  19   5   5     12.2303      0.9779     12.1895      0.0000 
  21   5   5      9.1829      1.9251    -10.0264      0.0000 
 -24   6   5      5.0051      3.1047      1.4921      0.0000 
 -22   6   5      2.9606      2.8031     -4.5212      0.0000 
 -20   6   5     12.7882      1.0935    -11.5012      0.0000 
 -18   6   5     10.5559      0.9687     -9.0638      0.0000 
 -16   6   5      9.6843      0.9987    -12.6366      0.0000 
 -14   6   5     12.8975      1.0371     13.4733      0.0000 
 -12   6   5      5.2133      1.4202     -3.8631      0.0000 
 -10   6   5     30.2484      0.5614     29.6912      0.0000 
  -8   6   5     21.8644      0.5703     23.3225      0.0000 
  -6   6   5     21.6704      0.4222    -20.7836      0.0000 
  -4   6   5     55.5061      0.5205    -56.9630      0.0000 
  -2   6   5     30.6676      0.4102    -29.9000      0.0000 
   0   6   5     37.1619      0.3962     36.9091      0.0000 
   2   6   5     10.1178      0.5820     -8.3597      0.0000 
   4   6   5     39.6484      0.4759    -39.1653      0.0000 
   6   6   5     14.6015      0.5610     14.3349      0.0000 
   8   6   5     37.6079      0.6325     37.5383      0.0000 
  10   6   5      1.1151      2.1260      0.3418      0.0000 
  12   6   5     11.4810      0.9165      9.3749      0.0000 
  14   6   5     13.8496      0.8139     13.4779      0.0000 
  16   6   5     10.4666      1.0929    -12.3198      0.0000 
  18   6   5      4.4228      2.3730     -2.8252      0.0000 
  20   6   5      4.6588      2.5644      2.9902      0.0000 
 -23   7   5      0.0000      4.3403     -2.8103      0.0000 
 -21   7   5     14.9979      1.0834     14.9553      0.0000 
 -19   7   5      3.6497      2.8034     -5.2883      0.0000 
 -17   7   5      3.8120      2.2843     -3.2474      0.0000 
 -15   7   5     39.9334      0.6700     41.2065      0.0000 
 -13   7   5      2.3026      2.3238     -1.2889      0.0000 
 -11   7   5     39.7977      0.6022    -40.6067      0.0000 
  -9   7   5     34.5728      0.5790     34.0676      0.0000 
  -7   7   5     23.2920      0.5773     23.7784      0.0000 
  -5   7   5     12.4025      0.5980    -11.0033      0.0000 
  -3   7   5     34.5566      0.4410    -35.3582      0.0000 
  -1   7   5     49.9063      0.4895     49.4701      0.0000 
   1   7   5     19.6813      0.5081    -19.3615      0.0000 
   3   7   5     55.8956      0.5916    -57.3180      0.0000 
   5   7   5     54.0063      0.5561     54.8259      0.0000 
   7   7   5      8.8324      0.8484     -9.6139      0.0000 
   9   7   5     15.5036      0.6290    -14.1353      0.0000 
  11   7   5     16.0592      0.8058    -15.7172      0.0000 
  13   7   5     25.4550      0.7295     23.1528      0.0000 
  15   7   5     15.4201      0.9107     15.7418      0.0000 
  17   7   5     15.8800      1.0297    -14.8344      0.0000 
  19   7   5      8.1631      1.7054      7.0530      0.0000 
 -20   8   5      3.1360      2.8983     -1.1750      0.0000 
 -18   8   5      4.3554      2.2549      4.4035      0.0000 
 -16   8   5      1.5605      2.5010     -0.8526      0.0000 
 -14   8   5     15.0041      0.8062    -15.3322      0.0000 
 -12   8   5      2.2282      2.3866     -3.3780      0.0000 
 -10   8   5      3.4658      2.2051      6.1946      0.0000 
  -8   8   5      3.1316      2.3290     -5.6119      0.0000 
  -6   8   5     18.6693      0.6480     17.4335      0.0000 
  -4   8   5      7.0257      0.9768      6.8775      0.0000 
  -2   8   5     17.4630      0.6030     16.9853      0.0000 
   0   8   5     11.3096      0.6929    -11.5861      0.0000 
   2   8   5      9.7095      0.8555      9.6238      0.0000 
   4   8   5      5.2013      1.4193     -3.9342      0.0000 
   6   8   5     21.0352      0.6980    -20.4014      0.0000 
   8   8   5     17.3864      0.7141     17.3663      0.0000 
  10   8   5      8.3759      1.1510     -8.0734      0.0000 
  12   8   5      8.4931      1.2525     -9.8820      0.0000 
  14   8   5      5.3958      2.1230     -7.0953      0.0000 
  16   8   5      3.2974      2.8196      3.3728      0.0000 
  18   8   5      3.1724      4.4534     -2.5448      0.0000 
 -19   9   5      3.9191      3.0557      5.4791      0.0000 
 -17   9   5      5.8879      2.1823      4.8624      0.0000 
 -15   9   5      7.1946      1.4225     -5.1607      0.0000 
 -13   9   5      5.9294      1.6331      7.1647      0.0000 
 -11   9   5     21.0468      0.7163    -20.8349      0.0000 
  -9   9   5      7.5468      1.1950     -8.4588      0.0000 
  -7   9   5     13.9775      0.7658    -14.9205      0.0000 
  -5   9   5      0.0000      2.2840      2.1080      0.0000 
  -3   9   5     36.8719      0.6427     38.0253      0.0000 
  -1   9   5     33.0567      0.5885    -35.4977      0.0000 
   1   9   5     25.2878      0.6748    -25.0733      0.0000 
   3   9   5     46.4875      0.6398     47.4289      0.0000 
   5   9   5     15.7147      0.7708     16.5475      0.0000 
   7   9   5     23.9785      0.6829    -21.8122      0.0000 
   9   9   5      7.5087      1.2702      7.1803      0.0000 
  11   9   5      4.8023      2.6230      6.2945      0.0000 
  13   9   5      4.0248      2.9740     -5.3364      0.0000 
  15   9   5      7.9653      1.8045     -9.1396      0.0000 
 -16  10   5      3.9388      2.7688      2.2903      0.0000 
 -14  10   5     18.0026      0.8513    -18.4497      0.0000 
 -12  10   5      9.8779      1.1452     11.1783      0.0000 
 -10  10   5     20.4699      0.7546     19.4332      0.0000 
  -8  10   5     26.5060      0.6839    -26.6837      0.0000 
  -6  10   5      2.8357      2.6171      1.1007      0.0000 
  -4  10   5      9.4251      1.2576     10.6358      0.0000 
  -2  10   5      6.3905      1.7615     -6.1228      0.0000 
   0  10   5     12.7583      1.0101    -12.0341      0.0000 
   2  10   5     16.2528      0.8258     16.2217      0.0000 
   4  10   5     12.4185      0.9732     11.5264      0.0000 
   6  10   5     21.8839      0.7932    -21.2731      0.0000 
   8  10   5      2.8765      2.9263      3.6923      0.0000 
  10  10   5      9.3354      1.5553     10.3569      0.0000 
  12  10   5     11.6143      1.4699    -13.5672      0.0000 
  14  10   5      1.8593      4.7118      0.0872      0.0000 
 -13  11   5      0.0000      2.7358      3.5367      0.0000 
 -11  11   5      7.3333      1.5817     -7.0307      0.0000 
  -9  11   5     18.7335      1.1566     17.5514      0.0000 
  -7  11   5      0.0000      2.6861      4.1621      0.0000 
  -5  11   5      6.3919      1.8669     -7.8636      0.0000 
  -3  11   5      2.7009      2.8293      6.1441      0.0000 
  -1  11   5      3.5642      2.8199     -2.8066      0.0000 
   1  11   5      0.0000      2.9551     -4.2275      0.0000 
   3  11   5      5.0782      2.0126      5.7200      0.0000 
   5  11   5      5.6304      1.9981     -6.5319      0.0000 
   7  11   5      2.5608      2.8361     -2.3036      0.0000 
   9  11   5      0.0000      2.8153     -0.1088      0.0000 
  11  11   5      7.3686      3.1659     -0.0935      0.0000 
 -10  12   5      8.7858      2.2190     -7.0880      0.0000 
  -8  12   5     17.1369      1.0430     15.8308      0.0000 
  -6  12   5      0.0000      2.8887     -2.5163      0.0000 
  -4  12   5     10.3118      1.4644    -10.6385      0.0000 
  -2  12   5      0.0000      2.8803     -4.1000      0.0000 
   0  12   5     14.5696      1.3174     13.2075      0.0000 
   2  12   5      5.3075      2.6733     -6.1684      0.0000 
   4  12   5     11.9971      1.4012    -12.4530      0.0000 
   6  12   5      6.2917      2.4404      8.1887      0.0000 
 -26   0   6     17.7244      1.6542    -18.9311      0.0000 
 -24   0   6     13.4820      3.3587     14.2133      0.0000 
 -22   0   6     14.7918      1.0992     13.3229      0.0000 
 -20   0   6      6.2371      2.1190     -7.5824      0.0000 
 -18   0   6     15.4168      0.8051     15.8760      0.0000 
 -16   0   6      0.0000      2.2736     -0.7755      0.0000 
 -14   0   6     60.0157      0.6943    -62.8817      0.0000 
 -12   0   6     39.4573      0.5496    -42.2498      0.0000 
 -10   0   6      0.0000      1.8794      0.4766      0.0000 
  -8   0   6     62.0294      0.6559    -67.8790      0.0000 
  -6   0   6     70.1950      0.7762    -70.5087      0.0000 
  -4   0   6     90.1814      0.8715    -88.4306      0.0000 
  -2   0   6    225.5589      2.0915    231.7341      0.0000 
   0   0   6    254.2816      2.3530    254.1941      0.0000 
   2   0   6    204.7692      2.0908   -217.4352      0.0000 
   4   0   6    182.7959      1.8762   -176.9855      0.0000 
   6   0   6     39.2382      0.8855    -32.7173      0.0000 
   8   0   6     10.4723      0.8643      4.3090      0.0000 
  10   0   6     23.2848      0.6423    -25.4147      0.0000 
  12   0   6     51.9399      0.7831     53.1491      0.0000 
  14   0   6      8.2802      1.1645     -8.1995      0.0000 
  16   0   6     84.4287      1.6513    -86.9888      0.0000 
  18   0   6     15.1813      1.3501     16.4013      0.0000 
  20   0   6      3.2532      3.2291     -3.2126      0.0000 
  22   0   6     13.8688      1.9816    -12.5357      0.0000 
 -27   1   6      7.7619      2.0740     -5.5860      0.0000 
 -25   1   6     15.7338      1.0690     13.5558      0.0000 
 -23   1   6      4.8041      2.0532     -5.2079      0.0000 
 -21   1   6     17.7402      0.7441    -18.2163      0.0000 
 -19   1   6     36.3179      0.6069     37.9134      0.0000 
 -17   1   6     37.6118      0.4355    -37.3667      0.0000 
 -15   1   6      8.2774      0.6527     -8.2859      0.0000 
 -13   1   6      5.1805      0.8412     -2.4508      0.0000 
 -11   1   6     43.7941      0.3978     44.3700      0.0000 
  -9   1   6     26.5632      0.3468     27.5179      0.0000 
  -7   1   6     55.5186      0.4235    -57.9167      0.0000 
  -5   1   6     91.7519      0.6278    -93.2067      0.0000 
  -3   1   6     66.8007      0.4760    -61.8793      0.0000 
  -1   1   6    304.9143      1.9925    304.9316      0.0000 
   1   1   6    123.6242      0.8280   -129.8189      0.0000 
   3   1   6     10.5290      0.3874      7.6864      0.0000 
   5   1   6     74.0669      0.5358     77.8612      0.0000 
   7   1   6     98.8913      0.7651   -100.3226      0.0000 
   9   1   6     29.5957      0.5471     27.7538      0.0000 
  11   1   6     29.9935      0.4546     31.1929      0.0000 
  13   1   6     39.9540      0.5705    -40.2273      0.0000 
  15   1   6     22.6517      0.6239    -22.9709      0.0000 
  17   1   6     40.7231      0.7294     42.6342      0.0000 
  19   1   6     10.0982      1.2162     10.4342      0.0000 
  21   1   6      2.1506      2.9271     -2.6456      0.0000 
  23   1   6      7.7804      2.8302     -7.6335      0.0000 
 -26   2   6     12.2317      1.5673    -12.7709      0.0000 
 -24   2   6      5.1684      2.2674     -3.0818      0.0000 
 -22   2   6     11.9905      0.9703     13.3293      0.0000 
 -20   2   6     25.1546      0.7925     25.0393      0.0000 
 -18   2   6     26.9429      0.5009    -27.5133      0.0000 
 -16   2   6     35.5157      0.4467    -36.4413      0.0000 
 -14   2   6     54.7651      0.4930     54.4397      0.0000 
 -12   2   6     34.2656      0.3917     35.4964      0.0000 
 -10   2   6     49.3154      0.4329     44.6207      0.0000 
  -8   2   6     67.7234      0.4993     72.1635      0.0000 
  -6   2   6      6.3211      0.6110     -3.7719      0.0000 
  -4   2   6     73.1299      0.5420    -72.3765      0.0000 
  -2   2   6     10.0616      0.3890     -6.0557      0.0000 
   0   2   6     96.3313      0.6606     94.9869      0.0000 
   2   2   6      0.0000      1.5455      0.3915      0.0000 
   4   2   6     46.7094      0.3932    -45.4392      0.0000 
   6   2   6     64.5807      0.4926     62.6721      0.0000 
   8   2   6    103.6374      0.7250    104.2003      0.0000 
  10   2   6     21.1747      0.4591    -19.6507      0.0000 
  12   2   6     22.5793      0.5764    -23.4247      0.0000 
  14   2   6     40.5757      0.5967     41.0560      0.0000 
  16   2   6      9.8771      1.0946      9.9158      0.0000 
  18   2   6      0.0000      2.4654     -1.8220      0.0000 
  20   2   6      5.8354      1.9143      6.1550      0.0000 
  22   2   6      8.4213      1.5113      9.6909      0.0000 
 -25   3   6      9.5071      1.4754    -10.2913      0.0000 
 -23   3   6     14.1795      1.4831    -14.4521      0.0000 
 -21   3   6     29.4230      0.7553     29.3205      0.0000 
 -19   3   6      3.8963      1.9401      4.1840      0.0000 
 -17   3   6     30.9412      0.5211    -32.3993      0.0000 
 -15   3   6     13.5330      0.5659     12.1377      0.0000 
 -13   3   6     51.5539      0.4505     52.4506      0.0000 
 -11   3   6     15.2004      0.3960    -15.9189      0.0000 
  -9   3   6     36.9359      0.3620    -36.8213      0.0000 
  -7   3   6     38.0741      0.3759     40.3846      0.0000 
  -5   3   6      5.1942      0.8199      4.7147      0.0000 
  -3   3   6     20.3235      0.3797    -19.2033      0.0000 
  -1   3   6     62.2840      0.4669    -63.3480      0.0000 
   1   3   6     47.0128      0.4102    -45.0413      0.0000 
   3   3   6     14.2084      0.4513     11.1718      0.0000 
   5   3   6     37.3360      0.3685    -40.2871      0.0000 
   7   3   6     11.5871      0.4805     -9.7217      0.0000 
   9   3   6     41.7027      0.5476     43.0379      0.0000 
  11   3   6     17.5113      0.6132     17.8015      0.0000 
  13   3   6     22.8772      0.6184    -24.1980      0.0000 
  15   3   6     12.5078      0.8156    -14.0729      0.0000 
  17   3   6     10.2618      0.9838     12.0079      0.0000 
  19   3   6     24.6943      0.7180    -24.6768      0.0000 
  21   3   6      4.4681      2.2948     -3.1769      0.0000 
 -26   4   6      8.0574      1.9854     -5.5320      0.0000 
 -24   4   6      0.0000      2.7534     -0.1364      0.0000 
 -22   4   6      3.6086      2.7341     -1.9364      0.0000 
 -20   4   6      1.8340      2.7065     -3.6547      0.0000 
 -18   4   6      5.5703      1.5805     -6.9341      0.0000 
 -16   4   6      8.0669      1.0169     -6.8926      0.0000 
 -14   4   6     19.9267      0.5929     18.9670      0.0000 
 -12   4   6     22.9829      0.4853    -19.7731      0.0000 
 -10   4   6     26.0034      0.3564    -25.9261      0.0000 
  -8   4   6     11.0979      0.4508     -7.9482      0.0000 
  -6   4   6     55.1102      0.5406    -55.7093      0.0000 
  -4   4   6     57.8811      0.4779    -59.0794      0.0000 
  -2   4   6     92.5435      0.6496     92.9887      0.0000 
   0   4   6     26.8369      0.3636    -27.2062      0.0000 
   2   4   6     38.3258      0.3746    -38.9396      0.0000 
   4   4   6     23.9981      0.3879    -25.9249      0.0000 
   6   4   6     18.8330      0.4153    -17.0325      0.0000 
   8   4   6     19.1753      0.4770     19.1744      0.0000 
  10   4   6     63.4989      0.6742    -62.9706      0.0000 
  12   4   6     26.4739      0.6313    -25.1925      0.0000 
  14   4   6     17.5944      0.7007     18.2367      0.0000 
  16   4   6      9.0575      1.0873      8.0278      0.0000 
  18   4   6      0.0000      2.4475     -3.0369      0.0000 
  20   4   6      3.6207      2.5428      1.0533      0.0000 
 -25   5   6     11.9882      1.3906      9.6960      0.0000 
 -23   5   6      8.9727      1.4507      8.8049      0.0000 
 -21   5   6      0.0000      2.6723      0.0435      0.0000 
 -19   5   6      5.7220      1.5508     -3.8088      0.0000 
 -17   5   6     14.3901      0.7509     12.4387      0.0000 
 -15   5   6     10.9497      0.8255    -11.0318      0.0000 
 -13   5   6     37.1846      0.5961    -38.1931      0.0000 
 -11   5   6     25.7210      0.4950     24.1012      0.0000 
  -9   5   6      7.0775      0.7913      9.9026      0.0000 
  -7   5   6     78.6490      0.6123    -78.1120      0.0000 
  -5   5   6     48.1415      0.4467     46.0097      0.0000 
  -3   5   6     95.7308      0.7108     97.7599      0.0000 
  -1   5   6     26.4956      0.3619     27.1021      0.0000 
   1   5   6     31.9316      0.3716     30.5622      0.0000 
   3   5   6     17.1347      0.4312    -15.6689      0.0000 
   5   5   6     23.9903      0.4559     24.1619      0.0000 
   7   5   6     48.3017      0.5105    -47.9120      0.0000 
   9   5   6     13.6697      0.5911    -12.1251      0.0000 
  11   5   6     80.7516      0.7969     82.0388      0.0000 
  13   5   6      0.0000      2.3104      1.6188      0.0000 
  15   5   6     31.9312      0.6379    -32.0434      0.0000 
  17   5   6      7.4060      1.3011      8.2879      0.0000 
  19   5   6     13.0927      0.9651     12.5237      0.0000 
  21   5   6     10.2543      2.1008     -7.4806      0.0000 
 -24   6   6     10.0688      1.5451      9.8534      0.0000 
 -22   6   6      0.0000      2.7865      1.4165      0.0000 
 -20   6   6     13.0404      1.0905    -12.5543      0.0000 
 -18   6   6     12.9900      0.8509     12.4360      0.0000 
 -16   6   6     19.9795      0.6887     19.5438      0.0000 
 -14   6   6     38.0700      0.6226    -35.4197      0.0000 
 -12   6   6      3.2184      2.2087     -4.5705      0.0000 
 -10   6   6     72.5848      0.7719     74.1689      0.0000 
  -8   6   6     23.0202      0.5431    -23.0938      0.0000 
  -6   6   6     20.8428      0.4650    -20.9192      0.0000 
  -4   6   6      5.2296      0.9253      4.0600      0.0000 
  -2   6   6     46.6740      0.4572     48.4016      0.0000 
   0   6   6      1.9924      1.8116      2.4090      0.0000 
   2   6   6      4.4118      1.0977      3.7929      0.0000 
   4   6   6     19.2810      0.5012     18.1457      0.0000 
   6   6   6     12.4940      0.6257    -13.9442      0.0000 
   8   6   6     63.8874      0.6065     63.7750      0.0000 
  10   6   6     29.1018      0.6012    -30.0507      0.0000 
  12   6   6      5.5704      1.4628     -7.6563      0.0000 
  14   6   6      4.4103      1.9343      5.6146      0.0000 
  16   6   6     15.3505      0.8936    -16.5112      0.0000 
  18   6   6     10.5601      1.1823     11.1376      0.0000 
  20   6   6      5.5108      3.1239      7.7854      0.0000 
 -23   7   6      4.0411      3.5637      1.4915      0.0000 
 -21   7   6     10.5169      1.3325      9.7137      0.0000 
 -19   7   6      2.9956      2.5463      3.7988      0.0000 
 -17   7   6     19.8217      0.7321    -18.8166      0.0000 
 -15   7   6     22.1892      0.8946    -23.5175      0.0000 
 -13   7   6      2.1987      2.3060     -2.3089      0.0000 
 -11   7   6     67.8517      0.7199     68.5560      0.0000 
  -9   7   6      0.0000      2.2120     -1.5143      0.0000 
  -7   7   6     47.2093      0.5981    -47.1432      0.0000 
  -5   7   6     24.9436      0.5120     25.0688      0.0000 
  -3   7   6     51.8930      0.5254    -53.1380      0.0000 
  -1   7   6     25.9814      0.4510    -26.5918      0.0000 
   1   7   6     19.6529      0.5185     19.0290      0.0000 
   3   7   6      8.3849      0.8930     -6.9275      0.0000 
   5   7   6     28.0747      0.5111    -28.8071      0.0000 
   7   7   6      5.1957      1.3063     -4.8339      0.0000 
   9   7   6     27.5363      0.5445     26.8697      0.0000 
  11   7   6     23.5520      0.6670    -22.9337      0.0000 
  13   7   6     18.6553      0.8709    -17.9274      0.0000 
  15   7   6      4.5257      2.2591      2.0586      0.0000 
  17   7   6      5.5402      2.1705      5.9580      0.0000 
 -20   8   6     12.3736      1.2490     11.3914      0.0000 
 -18   8   6      7.6745      1.3802     -7.8300      0.0000 
 -16   8   6     11.7886      0.9855    -10.6481      0.0000 
 -14   8   6     16.3774      0.7938     13.4911      0.0000 
 -12   8   6      1.8539      2.3734     -1.1083      0.0000 
 -10   8   6     18.7245      0.6923     19.4134      0.0000 
  -8   8   6     39.7065      0.6004    -39.1209      0.0000 
  -6   8   6     14.7759      0.7001     14.8851      0.0000 
  -4   8   6      7.0599      0.9895      7.8731      0.0000 
  -2   8   6     59.0478      0.6145    -60.0807      0.0000 
   0   8   6     33.9826      0.5335     34.5501      0.0000 
   2   8   6     24.3117      0.5679     23.6938      0.0000 
   4   8   6     63.0484      0.6554    -62.7084      0.0000 
   6   8   6     30.0189      0.6246    -29.1714      0.0000 
   8   8   6     68.4109      0.8004     66.2643      0.0000 
  10   8   6      0.0000      2.4436      4.4023      0.0000 
  12   8   6     21.5460      0.7869    -20.5281      0.0000 
  14   8   6     18.7633      1.4761     17.5041      0.0000 
  16   8   6      0.0000      2.8182     -1.3286      0.0000 
 -19   9   6     11.7489      1.2980      9.0195      0.0000 
 -17   9   6     13.3155      1.0033    -10.8566      0.0000 
 -15   9   6      9.3528      1.1902     10.4919      0.0000 
 -13   9   6      4.5876      1.9621      2.6357      0.0000 
 -11   9   6     10.0606      1.0351      9.0067      0.0000 
  -9   9   6     16.0761      0.7595    -15.0994      0.0000 
  -7   9   6     17.8085      0.8390    -17.6579      0.0000 
  -5   9   6     25.9002      0.7709     25.8947      0.0000 
  -3   9   6      7.6794      1.1152      7.6899      0.0000 
  -1   9   6     11.2049      0.8741     13.3211      0.0000 
   1   9   6      0.0000      2.4548     -2.4963      0.0000 
   3   9   6     12.1931      0.9426     12.1347      0.0000 
   5   9   6      8.4701      1.1372     -8.1423      0.0000 
   7   9   6      7.7981      1.2819      7.1589      0.0000 
   9   9   6     17.0041      0.8676     16.6695      0.0000 
  11   9   6     12.6821      1.2622    -14.0409      0.0000 
  13   9   6      0.0000      2.9446      3.6160      0.0000 
  15   9   6      5.4116      2.9483     -0.9042      0.0000 
 -16  10   6      0.0000      2.7804     -1.6335      0.0000 
 -14  10   6      8.5146      1.3507    -12.1642      0.0000 
 -12  10   6      2.7194      2.5386      0.1717      0.0000 
 -10  10   6      2.6952      2.4987      4.5548      0.0000 
  -8  10   6      7.3446      1.2861      7.6298      0.0000 
  -6  10   6     12.5878      1.1115    -12.5138      0.0000 
  -4  10   6      6.6319      1.5543      5.5405      0.0000 
  -2  10   6     19.5916      0.9096     20.9202      0.0000 
   0  10   6      3.8066      2.3407      3.1877      0.0000 
   2  10   6      4.2515      2.1325     -1.9805      0.0000 
   4  10   6      0.0000      2.5601     -0.8585      0.0000 
   6  10   6      7.8409      1.4282     -8.7036      0.0000 
   8  10   6     13.0392      1.0106    -12.5132      0.0000 
  10  10   6      0.0000      2.9130      1.1369      0.0000 
  12  10   6      7.7061      2.4102      8.8807      0.0000 
 -13  11   6     10.2098      1.2250    -11.3365      0.0000 
 -11  11   6      6.9325      1.6085      3.4827      0.0000 
  -9  11   6     13.5508      1.0882     13.9176      0.0000 
  -7  11   6     24.5869      0.8558    -23.5754      0.0000 
  -5  11   6      0.0000      2.7609     -2.2414      0.0000 
  -3  11   6     13.4375      1.1360     11.5255      0.0000 
  -1  11   6      4.7487      2.4966     -4.6776      0.0000 
   1  11   6     27.6648      0.8248    -28.3607      0.0000 
   3  11   6      7.5565      1.4827      7.3617      0.0000 
   5  11   6     26.2427      0.8846     25.9854      0.0000 
   7  11   6      4.9836      3.0533     -6.0675      0.0000 
   9  11   6     19.0371      1.2311    -18.0939      0.0000 
 -10  12   6      6.4566      2.8007     -4.8028      0.0000 
  -8  12   6      8.7860      1.7171      9.0869      0.0000 
  -6  12   6      4.3797      2.8975      0.2630      0.0000 
  -4  12   6     12.9284      1.2388    -10.1189      0.0000 
  -2  12   6      6.7394      2.0302      4.8826      0.0000 
   0  12   6      0.0000      3.4310     -0.7297      0.0000 
   2  12   6      5.2202      2.8838     -2.3070      0.0000 
   4  12   6      0.0000      3.0155      2.0594      0.0000 
 -27   1   7      7.1435      2.5018     -1.9273      0.0000 
 -25   1   7      9.8944      1.4595     11.6905      0.0000 
 -23   1   7     24.9760      0.7723     24.3825      0.0000 
 -21   1   7     11.3850      0.8618     11.3364      0.0000 
 -19   1   7     38.5224      0.5073    -40.3454      0.0000 
 -17   1   7      6.2656      0.8967      5.4795      0.0000 
 -15   1   7     19.1537      0.4314     21.5719      0.0000 
 -13   1   7     16.5263      0.4481    -17.1070      0.0000 
 -11   1   7     42.3355      0.4110     41.7070      0.0000 
  -9   1   7     50.3833      0.4118     52.2810      0.0000 
  -7   1   7     48.1044      0.4098     49.9289      0.0000 
  -5   1   7     57.2195      0.4521    -58.3554      0.0000 
  -3   1   7     81.3650      0.5938     81.3010      0.0000 
  -1   1   7    223.5613      1.4661    228.0379      0.0000 
   1   1   7     23.1626      0.3931     22.6280      0.0000 
   3   1   7     44.8988      0.3800     40.2082      0.0000 
   5   1   7     32.4106      0.3367     32.4469      0.0000 
   7   1   7      6.3717      0.7916      7.2448      0.0000 
   9   1   7     39.0972      0.4823    -39.0257      0.0000 
  11   1   7     43.1294      0.4920    -43.9338      0.0000 
  13   1   7     28.1787      0.5727     28.8773      0.0000 
  15   1   7      0.3101      2.2854      4.6031      0.0000 
  17   1   7      6.3107      1.6701     -6.9098      0.0000 
  19   1   7     31.2547      0.8697     30.3044      0.0000 
  21   1   7      1.3899      2.8003      2.7771      0.0000 
 -26   2   7     24.2673      0.9526    -23.7015      0.0000 
 -24   2   7      8.4457      1.5333      9.2095      0.0000 
 -22   2   7      5.5407      1.8379      6.7299      0.0000 
 -20   2   7     23.6319      0.5839    -23.9302      0.0000 
 -18   2   7      0.0000      2.0902     -0.1630      0.0000 
 -16   2   7      7.6653      0.8038      9.7238      0.0000 
 -14   2   7     13.5576      0.4965    -13.1054      0.0000 
 -12   2   7     13.8827      0.4247    -14.6177      0.0000 
 -10   2   7     42.6978      0.3879     41.2307      0.0000 
  -8   2   7     52.0032      0.4166    -50.6279      0.0000 
  -6   2   7     11.7826      0.3934     11.7599      0.0000 
  -4   2   7     72.5588      0.5184    -77.2824      0.0000 
  -2   2   7      7.3959      0.5006     -6.7256      0.0000 
   0   2   7    124.1529      0.8361    124.7791      0.0000 
   2   2   7     70.3091      0.5155    -69.3089      0.0000 
   4   2   7     78.8720      0.5706    -77.1148      0.0000 
   6   2   7     20.3506      0.3512    -20.7434      0.0000 
   8   2   7      0.0000      2.2163      0.5587      0.0000 
  10   2   7     17.6890      0.5401    -19.2311      0.0000 
  12   2   7     46.0161      0.6001     46.0806      0.0000 
  14   2   7     14.7703      0.7260     15.2083      0.0000 
  16   2   7     19.0674      0.9218    -18.3801      0.0000 
  18   2   7      0.0000      2.4607     -2.2998      0.0000 
  20   2   7      0.0000      2.7006     -0.0186      0.0000 
  22   2   7      2.7209      3.9195      0.2550      0.0000 
 -25   3   7      4.8209      2.9254      5.5377      0.0000 
 -23   3   7      3.4549      2.6792      1.5661      0.0000 
 -21   3   7     15.1028      1.0291    -16.2918      0.0000 
 -19   3   7      0.7844      2.2811      0.5486      0.0000 
 -17   3   7     17.3963      0.5673     18.3114      0.0000 
 -15   3   7     47.1441      0.5031    -47.6248      0.0000 
 -13   3   7     23.8889      0.4144    -23.7635      0.0000 
 -11   3   7     51.7395      0.4616     50.2511      0.0000 
  -9   3   7     63.0530      0.5108    -62.8021      0.0000 
  -7   3   7     50.6738      0.4645    -53.1329      0.0000 
  -5   3   7     22.5641      0.3859     23.2039      0.0000 
  -3   3   7     18.2669      0.3285     13.6111      0.0000 
  -1   3   7    146.9026      0.9825   -144.0668      0.0000 
   1   3   7     41.2962      0.3757    -37.2619      0.0000 
   3   3   7     10.6109      0.4543     11.3366      0.0000 
   5   3   7     25.7561      0.3531    -28.6916      0.0000 
   7   3   7     32.0937      0.3988     31.7437      0.0000 
   9   3   7     33.0952      0.5396     35.2494      0.0000 
  11   3   7     22.3173      0.6004    -23.2396      0.0000 
  13   3   7     36.5623      0.5960    -36.8027      0.0000 
  15   3   7      5.4456      1.4604     -6.9475      0.0000 
  17   3   7      5.8145      1.5475     -4.6622      0.0000 
  19   3   7      2.4011      2.6176      6.2757      0.0000 
  21   3   7      0.0000      2.7383      1.6892      0.0000 
 -26   4   7     10.0710      1.5102     10.0159      0.0000 
 -24   4   7      2.2528      2.7567     -3.2377      0.0000 
 -22   4   7     12.4772      1.5021    -10.2177      0.0000 
 -20   4   7     22.3716      0.6662     21.9801      0.0000 
 -18   4   7     36.6638      0.6927     37.9350      0.0000 
 -16   4   7     24.6093      0.5922    -23.1636      0.0000 
 -14   4   7     21.5051      0.5242    -21.5944      0.0000 
 -12   4   7     66.6464      0.6243     66.4796      0.0000 
 -10   4   7     21.3068      0.4396     21.2384      0.0000 
  -8   4   7     97.8353      0.7606   -100.0884      0.0000 
  -6   4   7     77.6408      0.6291     77.4472      0.0000 
  -4   4   7     51.3089      0.4489     53.3962      0.0000 
  -2   4   7     80.2087      0.5797    -81.6987      0.0000 
   0   4   7     56.4400      0.4542     55.7631      0.0000 
   2   4   7     32.8563      0.3655     34.6716      0.0000 
   4   4   7     13.3302      0.4144     11.6608      0.0000 
   6   4   7     18.0919      0.4316    -16.7397      0.0000 
   8   4   7     40.3499      0.5572     39.7957      0.0000 
  10   4   7     18.1255      0.6387     17.4306      0.0000 
  12   4   7     24.2628      0.6752    -22.4545      0.0000 
  14   4   7      0.0000      2.2339     -0.0496      0.0000 
  16   4   7      8.6944      1.1077      7.9930      0.0000 
  18   4   7      3.6957      2.4283      0.6912      0.0000 
  20   4   7      9.5406      1.2216     -9.8072      0.0000 
 -25   5   7      4.7221      2.6599      1.9300      0.0000 
 -23   5   7      2.2271      2.7568      3.0229      0.0000 
 -21   5   7     15.3389      0.9621    -15.7536      0.0000 
 -19   5   7      3.5265      2.3350      3.5274      0.0000 
 -17   5   7     22.9354      0.6661     25.2634      0.0000 
 -15   5   7      0.0000      2.2429     -1.4885      0.0000 
 -13   5   7     43.2599      0.5791     39.9722      0.0000 
 -11   5   7     20.8703      0.5185     22.4395      0.0000 
  -9   5   7     19.6292      0.4635    -19.9811      0.0000 
  -7   5   7      3.5683      1.4335     -4.6961      0.0000 
  -5   5   7     39.5805      0.4155     42.3729      0.0000 
  -3   5   7      8.1459      0.6247      8.1648      0.0000 
  -1   5   7     49.9596      0.4888    -47.9061      0.0000 
   1   5   7     25.5620      0.3751     26.3602      0.0000 
   3   5   7      6.0393      1.0603      2.7394      0.0000 
   5   5   7     19.6351      0.4854     20.0399      0.0000 
   7   5   7     29.8677      0.5868    -27.9332      0.0000 
   9   5   7      3.2083      2.2798     -4.3516      0.0000 
  11   5   7     60.1821      0.6861     59.9550      0.0000 
  13   5   7      0.0000      2.2217      0.3631      0.0000 
  15   5   7      4.8724      1.8390      5.0225      0.0000 
  17   5   7      3.2664      2.5239      2.7886      0.0000 
  19   5   7      8.1710      1.3735     -8.0418      0.0000 
 -24   6   7      0.0000      3.6049     -0.7277      0.0000 
 -22   6   7      5.7297      2.0242      4.8013      0.0000 
 -20   6   7      9.9750      1.0745    -10.4739      0.0000 
 -18   6   7     12.7103      0.8743    -11.6692      0.0000 
 -16   6   7     16.0660      0.7334    -16.1413      0.0000 
 -14   6   7      0.0000      2.2351      1.2751      0.0000 
 -12   6   7     20.2528      0.6260    -20.0559      0.0000 
 -10   6   7     27.6588      0.5149    -27.6234      0.0000 
  -8   6   7     42.8148      0.4849     42.1103      0.0000 
  -6   6   7     54.0776      0.5260    -54.7628      0.0000 
  -4   6   7     20.0904      0.6316    -20.1083      0.0000 
  -2   6   7     31.2538      0.4201     31.5930      0.0000 
   0   6   7     31.2115      0.4218     31.9280      0.0000 
   2   6   7     38.1809      0.4425    -38.0827      0.0000 
   4   6   7     31.7363      0.4730    -33.5585      0.0000 
   6   6   7     60.1028      0.5807     61.3509      0.0000 
   8   6   7     43.2711      0.5257    -42.8412      0.0000 
  10   6   7     50.8675      0.6480    -53.0817      0.0000 
  12   6   7      4.1322      1.9804      5.4058      0.0000 
  14   6   7     10.1254      1.0123     11.9132      0.0000 
  16   6   7      5.9153      1.5986     -5.7687      0.0000 
  18   6   7      1.8041      2.7488      1.5562      0.0000 
 -23   7   7     16.9333      1.3591     16.2258      0.0000 
 -21   7   7      5.0171      2.2776      2.6685      0.0000 
 -19   7   7     24.9753      0.7201    -24.7440      0.0000 
 -17   7   7      3.6745      2.3802      2.8431      0.0000 
 -15   7   7      7.1968      1.2807      8.5826      0.0000 
 -13   7   7     23.9807      0.6468    -22.1710      0.0000 
 -11   7   7     30.8681      0.5946    -30.4406      0.0000 
  -9   7   7     21.1532      0.7707     19.2277      0.0000 
  -7   7   7     18.6531      0.5709     18.5353      0.0000 
  -5   7   7     31.8948      0.4767    -31.4660      0.0000 
  -3   7   7      0.0000      2.0031     -2.3808      0.0000 
  -1   7   7     54.0330      0.5422     55.5369      0.0000 
   1   7   7     18.6937      0.5291    -18.2153      0.0000 
   3   7   7      2.5814      2.1336     -3.2737      0.0000 
   5   7   7     31.2409      0.5069     30.9231      0.0000 
   7   7   7     48.1889      0.5533    -46.6472      0.0000 
   9   7   7     24.2255      0.6523    -24.0542      0.0000 
  11   7   7     15.5140      0.8105     14.4099      0.0000 
  13   7   7     11.1743      1.1966     10.9929      0.0000 
  15   7   7      9.7046      1.2325    -10.0562      0.0000 
  17   7   7      8.8213      1.6317    -10.4788      0.0000 
 -20   8   7      1.9708      2.8545      2.7895      0.0000 
 -18   8   7      9.3684      1.1766      8.7934      0.0000 
 -16   8   7      7.7197      1.2882      7.8218      0.0000 
 -14   8   7      3.0390      2.6222     -1.3122      0.0000 
 -12   8   7     21.3348      0.6850     20.5238      0.0000 
 -10   8   7      5.8694      1.4444      7.6554      0.0000 
  -8   8   7     22.6756      0.6296     21.7075      0.0000 
  -6   8   7      3.6587      2.0023     -3.2274      0.0000 
  -4   8   7      6.9233      1.0014      8.2987      0.0000 
  -2   8   7      1.8981      2.1687     -1.5776      0.0000 
   0   8   7     16.8337      0.6787    -17.9695      0.0000 
   2   8   7      7.1065      1.0860     -7.1651      0.0000 
   4   8   7     26.0800      0.5904    -25.2990      0.0000 
   6   8   7     39.8653      0.7022     39.5844      0.0000 
   8   8   7     37.7117      0.6381     37.1866      0.0000 
  10   8   7      7.2186      2.0101      4.7979      0.0000 
  12   8   7      4.9217      2.2496     -7.3195      0.0000 
  14   8   7      4.4415      2.3865      4.5646      0.0000 
  16   8   7      5.7060      2.1355     -4.0673      0.0000 
 -19   9   7     15.8758      0.9416     15.0494      0.0000 
 -17   9   7      5.6203      1.8555     -4.6408      0.0000 
 -15   9   7      9.8787      1.1479    -10.0416      0.0000 
 -13   9   7     13.3452      0.8902     11.4171      0.0000 
 -11   9   7      6.8753      1.7231      6.4968      0.0000 
  -9   9   7      7.3716      1.2416     -6.1144      0.0000 
  -7   9   7     28.2327      0.7516    -28.6717      0.0000 
  -5   9   7     11.2138      0.9693     11.6171      0.0000 
  -3   9   7     13.9004      0.7184     14.3289      0.0000 
  -1   9   7     24.3239      0.8118    -25.3184      0.0000 
   1   9   7      0.0000      2.3661      3.0819      0.0000 
   3   9   7     45.0491      0.6937     44.7304      0.0000 
   5   9   7     26.7520      0.6653    -27.0950      0.0000 
   7   9   7     27.6635      0.6833    -27.8787      0.0000 
   9   9   7     35.9842      0.7896     35.4971      0.0000 
  11   9   7      2.6479      2.7821     -0.4397      0.0000 
  13   9   7     20.1521      1.0426    -20.6867      0.0000 
 -16  10   7     10.3270      1.1946     -9.6968      0.0000 
 -14  10   7      0.0000      2.7079      0.6691      0.0000 
 -12  10   7     11.8306      0.9999     12.0429      0.0000 
 -10  10   7      1.9917      2.5188     -3.9358      0.0000 
  -8  10   7     19.2135      0.7961    -20.2456      0.0000 
  -6  10   7      1.9758      2.5403      1.0723      0.0000 
  -4  10   7      6.5123      1.6190     -5.3083      0.0000 
  -2  10   7      5.9914      2.0424     -6.2773      0.0000 
   0  10   7     10.7147      1.0418      9.8988      0.0000 
   2  10   7      8.0560      1.3233      6.4728      0.0000 
   4  10   7      7.3567      1.4084     -5.9783      0.0000 
   6  10   7     19.1778      0.8386    -18.4737      0.0000 
   8  10   7      2.2874      2.9058      0.0773      0.0000 
  10  10   7      4.5081      2.8278      6.4235      0.0000 
  12  10   7     12.4781      1.7354     -9.1728      0.0000 
 -13  11   7      0.0000      2.6418     -2.4025      0.0000 
 -11  11   7     10.5531      1.2159    -11.4685      0.0000 
  -9  11   7     16.3579      1.0011     16.4743      0.0000 
  -7  11   7      2.8447      2.7572      2.7787      0.0000 
  -5  11   7      4.8602      2.4668     -5.9615      0.0000 
  -3  11   7     11.6261      1.3406     11.8032      0.0000 
  -1  11   7      4.1488      2.8331     -2.1176      0.0000 
   1  11   7     16.4206      0.9695    -15.6232      0.0000 
   3  11   7      3.7016      2.7181     -1.8221      0.0000 
   5  11   7      9.4271      1.3191      9.1464      0.0000 
   7  11   7      1.2810      2.9126     -0.0466      0.0000 
   9  11   7      5.0142      3.6308      1.7932      0.0000 
  -8  12   7     26.9918      0.9804     25.6826      0.0000 
  -6  12   7     12.0459      1.3462    -10.4965      0.0000 
  -4  12   7     10.2124      1.4837    -11.4614      0.0000 
  -2  12   7     14.8351      1.1978     16.9170      0.0000 
   0  12   7     20.5722      1.0781     21.6616      0.0000 
   2  12   7     15.0784      1.1947    -13.5423      0.0000 
   4  12   7      5.5741      2.9218      0.0800      0.0000 
 -26   0   8      4.1388      3.6984      6.0773      0.0000 
 -24   0   8     21.8474      1.1495     20.4631      0.0000 
 -22   0   8     15.1495      2.6492    -17.0807      0.0000 
 -20   0   8     13.9350      1.1778    -11.8826      0.0000 
 -18   0   8    112.2698      1.2395    115.7342      0.0000 
 -16   0   8      4.1954      1.6526     -4.8044      0.0000 
 -14   0   8     25.1349      0.7102     23.3051      0.0000 
 -12   0   8     26.9995      0.5166     30.1462      0.0000 
 -10   0   8     28.1814      0.4889    -29.0806      0.0000 
  -8   0   8     46.5512      0.5484    -50.1323      0.0000 
  -6   0   8     88.6696      0.8704    -87.1432      0.0000 
  -4   0   8     55.7865      0.6999     54.0642      0.0000 
  -2   0   8     29.6635      0.4415    -30.3256      0.0000 
   0   0   8     43.3751      0.6924     42.9581      0.0000 
   2   0   8     87.9332      0.9237    -84.7490      0.0000 
   4   0   8     63.0223      0.7625     64.7961      0.0000 
   6   0   8     95.0167      1.0532     92.2859      0.0000 
   8   0   8     31.6999      0.7033    -33.6610      0.0000 
  10   0   8     27.8190      0.7415     28.0385      0.0000 
  12   0   8     19.4350      0.7749     21.6438      0.0000 
  14   0   8     25.0973      0.8644    -27.0728      0.0000 
  16   0   8     36.1743      1.0374    -37.3943      0.0000 
  18   0   8      9.9541      1.7844      9.0403      0.0000 
  20   0   8     12.8395      1.6050    -12.9949      0.0000 
 -27   1   8      4.9822      4.0007      7.2375      0.0000 
 -25   1   8      3.4615      2.8427      1.6751      0.0000 
 -23   1   8     17.9437      0.9373    -16.7659      0.0000 
 -21   1   8     22.6589      0.6547    -21.8347      0.0000 
 -19   1   8     26.1555      0.5151     27.8273      0.0000 
 -17   1   8     17.7847      0.4759     16.5886      0.0000 
 -15   1   8     28.9047      0.4006    -32.1313      0.0000 
 -13   1   8     11.3962      0.5021     11.4777      0.0000 
 -11   1   8     18.6595      0.3727    -17.8453      0.0000 
  -9   1   8     23.3645      0.3365    -25.8661      0.0000 
  -7   1   8     40.3570      0.3560     42.8848      0.0000 
  -5   1   8      7.4731      0.5342     -7.2757      0.0000 
  -3   1   8     32.8694      0.3443    -30.8219      0.0000 
  -1   1   8      6.5593      0.5726     -8.6415      0.0000 
   1   1   8     36.9514      0.3761     35.5059      0.0000 
   3   1   8     15.8171      0.4043     16.4537      0.0000 
   5   1   8      6.1826      0.7761      3.3875      0.0000 
   7   1   8     71.3901      0.6384    -73.9075      0.0000 
   9   1   8     10.7658      0.6175      9.2207      0.0000 
  11   1   8     25.9471      0.4853     27.8960      0.0000 
  13   1   8      0.0000      2.2758     -0.1835      0.0000 
  15   1   8     11.7825      0.9557      9.9557      0.0000 
  17   1   8     10.3111      1.1585    -12.0948      0.0000 
  19   1   8     14.5796      1.1464     12.9750      0.0000 
  21   1   8      1.5236      2.8661     -3.3253      0.0000 
 -26   2   8      4.0238      3.1238     -2.0334      0.0000 
 -24   2   8      0.0000      2.7869     -1.4457      0.0000 
 -22   2   8      4.1985      2.2622      2.1588      0.0000 
 -20   2   8     10.4161      0.8668     -9.9994      0.0000 
 -18   2   8     37.8652      0.5261    -37.8493      0.0000 
 -16   2   8     38.7090      0.4744    -40.1854      0.0000 
 -14   2   8     27.5303      0.3916     28.5217      0.0000 
 -12   2   8     60.1131      0.4831    -60.7359      0.0000 
 -10   2   8     21.3889      0.3505    -21.3773      0.0000 
  -8   2   8    113.0278      0.8065    116.9422      0.0000 
  -6   2   8     28.6017      0.3577     26.9436      0.0000 
  -4   2   8     42.7843      0.3813    -46.5974      0.0000 
  -2   2   8     43.9455      0.3730    -39.1553      0.0000 
   0   2   8    102.9170      0.7084    100.4604      0.0000 
   2   2   8    111.8883      0.7674   -108.3551      0.0000 
   4   2   8      5.2082      0.8180     -5.4887      0.0000 
   6   2   8     51.4653      0.4449     49.7387      0.0000 
   8   2   8     35.5260      0.4521    -33.5937      0.0000 
  10   2   8     20.1209      0.6894    -20.8698      0.0000 
  12   2   8      6.1929      1.2747     -7.9366      0.0000 
  14   2   8     27.7731      0.6218     26.9704      0.0000 
  16   2   8      0.2361      2.3566      0.9727      0.0000 
  18   2   8      0.5712      2.5744     -0.0267      0.0000 
  20   2   8     10.3829      1.6201      9.5786      0.0000 
 -27   3   8     17.6064      1.2621     16.2194      0.0000 
 -25   3   8     16.6784      1.0470    -16.7814      0.0000 
 -23   3   8      8.4494      1.3668      8.6712      0.0000 
 -21   3   8     24.5463      0.6506     24.5745      0.0000 
 -19   3   8      3.2990      2.3854     -6.7036      0.0000 
 -17   3   8     21.5700      0.5523    -22.9295      0.0000 
 -15   3   8     23.2036      0.4780     22.9000      0.0000 
 -13   3   8     36.7881      0.4529     36.2958      0.0000 
 -11   3   8     45.9071      0.4398    -44.8391      0.0000 
  -9   3   8     57.5692      0.4840     59.2573      0.0000 
  -7   3   8     30.7960      0.4101     31.0771      0.0000 
  -5   3   8     45.9171      0.4141    -49.3615      0.0000 
  -3   3   8      3.8737      0.9237      1.2696      0.0000 
  -1   3   8     33.0653      0.3515    -31.1545      0.0000 
   1   3   8     29.1624      0.3523     30.2396      0.0000 
   3   3   8     46.1221      0.4111     44.0495      0.0000 
   5   3   8     32.8367      0.3728    -33.2784      0.0000 
   7   3   8     51.9250      0.5455     52.9678      0.0000 
   9   3   8     11.1956      0.7507     11.7326      0.0000 
  11   3   8     58.2950      0.6597    -58.7105      0.0000 
  13   3   8      2.7490      2.2724      1.3299      0.0000 
  15   3   8      0.0000      2.3163      2.8426      0.0000 
  17   3   8      7.2953      1.2889     -7.3631      0.0000 
  19   3   8      0.0000      2.5792      0.7411      0.0000 
  21   3   8      1.9939      3.9443      4.7491      0.0000 
 -26   4   8      6.3939      2.5428     -6.1332      0.0000 
 -24   4   8      3.2428      2.8088      2.8793      0.0000 
 -22   4   8      0.0000      2.6411     -0.6960      0.0000 
 -20   4   8      5.0621      1.7116     -7.3054      0.0000 
 -18   4   8      3.9335      2.0894      0.4592      0.0000 
 -16   4   8     41.0142      0.5806     40.9102      0.0000 
 -14   4   8      0.0000      2.0030      1.4571      0.0000 
 -12   4   8     22.5102      0.4658    -21.9433      0.0000 
 -10   4   8      0.0000      1.8038      1.6022      0.0000 
  -8   4   8      5.6959      0.8724      5.6181      0.0000 
  -6   4   8     26.4777      0.4137     25.6988      0.0000 
  -4   4   8      5.6743      0.7520      4.9447      0.0000 
  -2   4   8      8.5790      0.5193      7.8332      0.0000 
   0   4   8     19.6730      0.3754     19.5700      0.0000 
   2   4   8      4.0980      1.0015      4.7564      0.0000 
   4   4   8     22.9804      0.4132    -23.7993      0.0000 
   6   4   8     30.2829      0.4476    -28.9489      0.0000 
   8   4   8     13.0174      0.6974    -11.6984      0.0000 
  10   4   8     16.8879      0.6785     17.1184      0.0000 
  12   4   8      0.0000      2.2631      4.0354      0.0000 
  14   4   8      7.4197      1.2060      7.4575      0.0000 
  16   4   8      1.6512      2.4096      4.1086      0.0000 
  18   4   8     10.2591      1.0766     -8.9615      0.0000 
  20   4   8      3.7098      2.7699      0.6630      0.0000 
 -25   5   8      5.7825      2.4734      4.1858      0.0000 
 -23   5   8      0.0000      2.7025     -5.0032      0.0000 
 -21   5   8     25.7267      0.6946    -24.7151      0.0000 
 -19   5   8     16.4551      0.9023     14.8306      0.0000 
 -17   5   8     24.8166      0.6731     25.2468      0.0000 
 -15   5   8     19.5805      0.6295    -18.4053      0.0000 
 -13   5   8     28.3802      0.5175    -29.1176      0.0000 
 -11   5   8     18.8532      0.5361     19.2416      0.0000 
  -9   5   8     11.9624      0.5640     -9.1063      0.0000 
  -7   5   8    115.8435      0.8862   -119.3097      0.0000 
  -5   5   8     68.8437      0.5912     68.4920      0.0000 
  -3   5   8     59.4844      0.5093     62.2261      0.0000 
  -1   5   8     62.0365      0.4959    -62.3072      0.0000 
   1   5   8     39.2874      0.4021    -39.8483      0.0000 
   3   5   8     27.2652      0.4443     26.9436      0.0000 
   5   5   8      3.6189      1.4881      2.1230      0.0000 
   7   5   8     33.2764      0.4801    -32.8504      0.0000 
   9   5   8     56.3897      0.7129     55.7393      0.0000 
  11   5   8     12.8005      0.8067     13.0172      0.0000 
  13   5   8     10.1596      0.9657    -10.0908      0.0000 
  15   5   8     14.0687      0.8616    -14.9646      0.0000 
  17   5   8      0.0000      2.5119      3.1441      0.0000 
  19   5   8      4.9203      2.1151      5.3119      0.0000 
 -24   6   8      0.0000      3.1556      3.2543      0.0000 
 -22   6   8      0.0000      2.7765      0.0256      0.0000 
 -20   6   8      7.0760      1.3779     -6.9111      0.0000 
 -18   6   8     16.5493      0.7612     16.6003      0.0000 
 -16   6   8     18.5523      0.6864     19.1696      0.0000 
 -14   6   8     26.1753      0.6102    -25.7894      0.0000 
 -12   6   8      7.9694      1.0130      7.7526      0.0000 
 -10   6   8     26.3260      0.5209     28.3069      0.0000 
  -8   6   8     25.7568      0.4728    -26.5135      0.0000 
  -6   6   8     33.8108      0.4609    -36.2120      0.0000 
  -4   6   8     15.2641      0.5281    -14.9414      0.0000 
  -2   6   8     33.8307      0.4290    -32.1680      0.0000 
   0   6   8      0.0000      1.9208     -3.2505      0.0000 
   2   6   8     52.0373      0.4984     50.2977      0.0000 
   4   6   8     28.0866      0.4855     28.1932      0.0000 
   6   6   8      6.8219      0.9952      6.7083      0.0000 
   8   6   8     19.6522      0.6471    -19.1029      0.0000 
  10   6   8      5.9403      1.3980      5.5659      0.0000 
  12   6   8      3.8421      2.1578      1.6973      0.0000 
  14   6   8     13.8889      0.8645    -12.9654      0.0000 
  16   6   8      2.2982      2.6659      0.9512      0.0000 
  18   6   8      3.7074      2.7834      3.9216      0.0000 
 -23   7   8      0.0000      3.3677      4.5939      0.0000 
 -21   7   8      0.0000      2.9120      1.6100      0.0000 
 -19   7   8      2.7293      2.5656      0.2814      0.0000 
 -17   7   8     10.4431      1.0141    -10.0824      0.0000 
 -15   7   8     12.5548      0.8606    -13.6780      0.0000 
 -13   7   8     15.8151      0.7937     15.0872      0.0000 
 -11   7   8     11.6652      0.8164    -12.2663      0.0000 
  -9   7   8     31.7522      0.5785     31.4842      0.0000 
  -7   7   8     32.5462      0.4870     32.5628      0.0000 
  -5   7   8     29.5154      0.4792     29.4926      0.0000 
  -3   7   8      2.8130      2.0654     -3.9453      0.0000 
  -1   7   8      9.5438      0.8017     -8.1055      0.0000 
   1   7   8      4.9766      1.3829     -4.6881      0.0000 
   3   7   8     11.5787      0.7549     -9.5284      0.0000 
   5   7   8      8.3397      0.9425      9.4593      0.0000 
   7   7   8     37.3814      0.5318    -36.9164      0.0000 
   9   7   8      0.0000      2.3745      3.1113      0.0000 
  11   7   8      3.5585      2.3115      3.4439      0.0000 
  13   7   8      4.2025      2.4046      6.8821      0.0000 
  15   7   8      4.9917      2.1399      5.4310      0.0000 
  17   7   8      0.0000      2.7436     -3.2954      0.0000 
 -20   8   8      4.4255      2.5589      4.7372      0.0000 
 -18   8   8     16.6389      0.8467    -16.7814      0.0000 
 -16   8   8      0.0000      2.4408     -0.4193      0.0000 
 -14   8   8     20.5250      0.7299     19.3347      0.0000 
 -12   8   8     32.6541      0.6290    -31.8168      0.0000 
 -10   8   8      7.2764      1.2075     -5.8101      0.0000 
  -8   8   8     21.4865      0.8711     21.3893      0.0000 
  -6   8   8     20.1343      0.5905     19.4121      0.0000 
  -4   8   8      6.2210      1.1854     -6.1943      0.0000 
  -2   8   8     34.4493      0.5611    -36.6751      0.0000 
   0   8   8     62.5540      0.6862     64.1960      0.0000 
   2   8   8     20.2877      0.8131    -20.0706      0.0000 
   4   8   8     47.5873      0.5979    -47.2309      0.0000 
   6   8   8     36.1406      0.6753     35.0869      0.0000 
   8   8   8      1.4434      2.6730      3.4400      0.0000 
  10   8   8     10.9656      1.3379    -10.8573      0.0000 
  12   8   8      7.5050      1.6575     -9.9063      0.0000 
  14   8   8     16.1227      0.9530     14.9526      0.0000 
  16   8   8      6.6357      2.6627     -5.6594      0.0000 
 -19   9   8      5.5339      2.1115     -0.3359      0.0000 
 -17   9   8      4.8808      2.0816      5.4034      0.0000 
 -15   9   8      0.0000      2.7158     -0.5185      0.0000 
 -13   9   8      9.4097      1.1351     10.6442      0.0000 
 -11   9   8     16.9994      0.7698    -15.2109      0.0000 
  -9   9   8      2.8551      2.4001     -1.7242      0.0000 
  -7   9   8      6.9944      1.2491     -9.2691      0.0000 
  -5   9   8     19.5183      0.9488    -19.2664      0.0000 
  -3   9   8      0.0000      2.1969      0.3937      0.0000 
  -1   9   8     20.0838      0.6840    -20.3128      0.0000 
   1   9   8     20.1552      0.7000     18.2586      0.0000 
   3   9   8     29.4281      0.6978     30.5538      0.0000 
   5   9   8      6.4312      1.6233     -6.3349      0.0000 
   7   9   8     13.6709      0.8804    -14.4086      0.0000 
   9   9   8      0.0000      2.7289      3.5778      0.0000 
  11   9   8      3.6245      2.8771      2.4682      0.0000 
  13   9   8      0.0000      3.7807      0.3061      0.0000 
 -16  10   8      3.8007      2.8083     -0.5304      0.0000 
 -14  10   8     14.4812      0.9156    -12.9381      0.0000 
 -12  10   8      3.7787      2.4675      1.8555      0.0000 
 -10  10   8     11.2672      0.9890     12.0679      0.0000 
  -8  10   8      9.2564      1.6641     -9.7359      0.0000 
  -6  10   8      6.6626      1.4651      4.4301      0.0000 
  -4  10   8     32.3881      0.7479     33.7313      0.0000 
  -2  10   8     17.6034      1.1219    -18.4028      0.0000 
   0  10   8      4.8505      1.9522      3.6786      0.0000 
   2  10   8      5.1868      1.9178     -8.4954      0.0000 
   4  10   8     18.7583      0.8541    -17.3243      0.0000 
   6  10   8      1.0349      2.7393      2.3715      0.0000 
   8  10   8      4.1365      3.0035      5.7082      0.0000 
  10  10   8      8.4389      1.9745      8.9138      0.0000 
 -13  11   8      5.6450      1.9558     -6.3859      0.0000 
 -11  11   8     20.8374      0.8540     21.0262      0.0000 
  -9  11   8      0.0000      2.7092      2.9505      0.0000 
  -7  11   8     27.9763      0.8204    -27.3374      0.0000 
  -5  11   8      0.0000      2.7322     -2.3603      0.0000 
  -3  11   8     22.3589      0.9464     23.9613      0.0000 
  -1  11   8     17.1960      1.0606    -19.0747      0.0000 
   1  11   8     12.1486      1.0488    -12.3719      0.0000 
   3  11   8     37.0175      0.7441     36.2743      0.0000 
   5  11   8      8.8116      1.3905      6.1551      0.0000 
   7  11   8     21.6106      1.3001    -23.0707      0.0000 
  -8  12   8      6.6818      2.5920      4.2710      0.0000 
  -6  12   8      7.6691      1.8601      7.4657      0.0000 
  -4  12   8     17.8061      1.0985    -17.5791      0.0000 
  -2  12   8      8.7311      1.7043     -8.9551      0.0000 
   0  12   8     18.4641      1.0977     18.2011      0.0000 
   2  12   8      7.3263      2.2589     -7.6912      0.0000 
 -25   1   9      0.0000      3.1343      0.5740      0.0000 
 -23   1   9     21.4120      0.9748     19.5131      0.0000 
 -21   1   9     24.1896      0.5833    -23.4968      0.0000 
 -19   1   9      6.9939      1.0569     -5.1339      0.0000 
 -17   1   9     58.6879      0.5357     59.6548      0.0000 
 -15   1   9     18.3029      0.4511    -18.0660      0.0000 
 -13   1   9      4.9398      0.8669     -6.1778      0.0000 
 -11   1   9      0.9161      1.6083      3.2633      0.0000 
  -9   1   9     13.1674      0.3812    -11.9525      0.0000 
  -7   1   9     25.6613      0.3337    -27.8002      0.0000 
  -5   1   9     47.2783      0.4110    -48.6987      0.0000 
  -3   1   9     17.7421      0.3173     21.1893      0.0000 
  -1   1   9    109.0847      0.7455    107.2991      0.0000 
   1   1   9     65.6284      0.5178     63.7744      0.0000 
   3   1   9     44.6745      0.3961     44.2989      0.0000 
   5   1   9     30.3876      0.4418     32.0076      0.0000 
   7   1   9     21.2730      0.4620    -20.7409      0.0000 
   9   1   9     12.3461      0.5863    -11.7485      0.0000 
  11   1   9      8.6636      0.8076      9.4511      0.0000 
  13   1   9     39.0486      0.6014     40.1007      0.0000 
  15   1   9     10.1248      1.4074    -10.5592      0.0000 
  17   1   9      9.0238      1.5364    -10.3267      0.0000 
  19   1   9     24.1722      1.3399     23.9184      0.0000 
  21   1   9      5.8759      2.9367     -3.0743      0.0000 
 -26   2   9     11.2293      1.7428    -11.1320      0.0000 
 -24   2   9     21.3746      1.0204     19.3745      0.0000 
 -22   2   9      8.0005      1.1241     -8.6284      0.0000 
 -20   2   9      4.7880      1.4191     -4.2681      0.0000 
 -18   2   9     21.5449      0.5607     21.5554      0.0000 
 -16   2   9      6.7874      1.0352      7.1986      0.0000 
 -14   2   9     13.1979      0.5103    -15.7116      0.0000 
 -12   2   9     10.9509      0.4696     11.5045      0.0000 
 -10   2   9     53.9261      0.4673     53.2548      0.0000 
  -8   2   9     51.9929      0.4225    -47.2475      0.0000 
  -6   2   9     90.1049      0.6321    -93.4172      0.0000 
  -4   2   9      3.9867      0.8578     -2.5776      0.0000 
  -2   2   9     52.0878      0.4192     51.8024      0.0000 
   0   2   9      9.8725      0.4637     10.4844      0.0000 
   2   2   9     66.3155      0.5053    -65.6620      0.0000 
   4   2   9      1.4079      1.6227      0.9763      0.0000 
   6   2   9     50.0130      0.4961     48.2137      0.0000 
   8   2   9     30.2623      0.4572    -31.6787      0.0000 
  10   2   9      0.0000      2.1183     -2.7299      0.0000 
  12   2   9     23.3304      0.6245     23.3431      0.0000 
  14   2   9     10.1242      0.9529     -9.9052      0.0000 
  16   2   9      7.6892      1.2499     -9.3650      0.0000 
  18   2   9      3.1534      2.7007     -7.2211      0.0000 
  20   2   9      2.3701      2.8109      4.0506      0.0000 
 -27   3   9      0.0000      3.1898      3.5561      0.0000 
 -25   3   9      5.1705      2.4866     -6.7688      0.0000 
 -23   3   9      5.1312      2.3474      5.1718      0.0000 
 -21   3   9      9.4527      1.0740     -8.5238      0.0000 
 -19   3   9      3.7904      2.0168      4.7938      0.0000 
 -17   3   9      6.3566      1.0900      7.9914      0.0000 
 -15   3   9     46.7978      0.5390    -48.4233      0.0000 
 -13   3   9      4.8205      1.0166      4.6708      0.0000 
 -11   3   9      6.9013      0.6979     -5.6654      0.0000 
  -9   3   9     17.1599      0.4809     17.8773      0.0000 
  -7   3   9     37.3463      0.3925     37.8861      0.0000 
  -5   3   9     47.5294      0.4021     46.1574      0.0000 
  -3   3   9     89.5494      0.6330    -88.8575      0.0000 
  -1   3   9     95.0765      0.6688    -90.7900      0.0000 
   1   3   9     43.9398      0.4028     38.6712      0.0000 
   3   3   9     25.8560      0.3690    -26.7596      0.0000 
   5   3   9     16.0726      0.4102    -16.0815      0.0000 
   7   3   9     19.2272      0.5285    -16.7427      0.0000 
   9   3   9     19.1297      0.6187     18.8561      0.0000 
  11   3   9     19.4467      0.6451    -19.3720      0.0000 
  13   3   9     16.7487      0.7163    -15.6537      0.0000 
  15   3   9      0.0000      2.3440     -0.2010      0.0000 
  17   3   9      7.0268      1.3826     -8.3881      0.0000 
  19   3   9      0.0000      2.6372      3.6779      0.0000 
 -26   4   9      5.7870      2.4619      5.4734      0.0000 
 -24   4   9     17.5279      1.0658    -16.0217      0.0000 
 -22   4   9      4.2762      2.0741     -2.0290      0.0000 
 -20   4   9     18.5254      0.7001     18.6404      0.0000 
 -18   4   9     12.5820      0.7968    -12.5565      0.0000 
 -16   4   9     20.9984      0.5658    -20.8904      0.0000 
 -14   4   9      9.0317      0.8080    -11.5043      0.0000 
 -12   4   9     10.4913      0.6256     11.3012      0.0000 
 -10   4   9     23.8556      0.4426    -21.3717      0.0000 
  -8   4   9      7.5999      0.7141     -7.0148      0.0000 
  -6   4   9     70.8118      0.5952     74.0198      0.0000 
  -4   4   9     30.7439      0.3518     28.1362      0.0000 
  -2   4   9     60.3495      0.4790     53.5393      0.0000 
   0   4   9     60.0004      0.4821    -55.5720      0.0000 
   2   4   9     13.5323      0.4423    -11.3779      0.0000 
   4   4   9      6.2368      0.9677      4.5012      0.0000 
   6   4   9     28.5664      0.4544    -26.1154      0.0000 
   8   4   9     27.8577      0.5683     28.6462      0.0000 
  10   4   9     22.1951      0.6594     22.4288      0.0000 
  12   4   9     18.2981      0.6909    -17.7389      0.0000 
  14   4   9      2.9014      2.4062     -0.2642      0.0000 
  16   4   9     29.7899      0.8420     29.0721      0.0000 
  18   4   9      7.8604      1.3556     -7.5102      0.0000 
  20   4   9      5.8293      3.0914     -6.7382      0.0000 
 -25   5   9      0.0000      3.0747      0.7559      0.0000 
 -23   5   9      0.0000      2.8973     -0.9391      0.0000 
 -21   5   9      6.5447      1.5990     -2.4609      0.0000 
 -19   5   9     14.1022      0.8110    -15.5536      0.0000 
 -17   5   9      5.7293      1.4018      7.2498      0.0000 
 -15   5   9     17.6708      0.6640     16.1028      0.0000 
 -13   5   9     21.3069      0.5480     19.6928      0.0000 
 -11   5   9     28.7497      0.4643     33.4251      0.0000 
  -9   5   9     20.9535      0.4749    -20.6846      0.0000 
  -7   5   9      8.9099      0.6930    -10.4567      0.0000 
  -5   5   9     48.1620      0.4917     51.5339      0.0000 
  -3   5   9     22.9920      0.4117    -22.8684      0.0000 
  -1   5   9     37.3055      0.3991    -36.0109      0.0000 
   1   5   9     48.8811      0.4439     49.3668      0.0000 
   3   5   9     11.0042      0.5689      8.1944      0.0000 
   5   5   9      8.3268      0.7747     -9.2889      0.0000 
   7   5   9     16.0988      0.7250     15.4292      0.0000 
   9   5   9      7.4178      1.1525      7.4177      0.0000 
  11   5   9      3.4884      2.2623      4.8845      0.0000 
  13   5   9      8.7405      1.1056     -9.0163      0.0000 
  15   5   9     12.5936      0.9499     10.6506      0.0000 
  17   5   9      9.0966      1.1977      8.3404      0.0000 
  19   5   9     10.0425      1.4412     -9.2470      0.0000 
 -24   6   9     11.9815      1.4657     10.9794      0.0000 
 -22   6   9      0.0000      2.9716      3.9568      0.0000 
 -20   6   9     14.7690      1.1944    -12.4569      0.0000 
 -18   6   9      6.3827      1.4015      2.8929      0.0000 
 -16   6   9     28.6274      0.6306     29.2147      0.0000 
 -14   6   9      0.0000      2.2607     -3.3543      0.0000 
 -12   6   9     16.5886      0.6746    -16.6685      0.0000 
 -10   6   9      0.0000      2.0872      3.4442      0.0000 
  -8   6   9     10.6844      0.6596      8.3147      0.0000 
  -6   6   9     59.0158      0.5585    -60.6703      0.0000 
  -4   6   9     10.4151      0.6666     -9.9561      0.0000 
  -2   6   9     56.8317      0.5739     54.8745      0.0000 
   0   6   9     41.1546      0.4892    -39.4725      0.0000 
   2   6   9     11.5459      0.5991    -11.7495      0.0000 
   4   6   9     45.8681      0.5227     44.3905      0.0000 
   6   6   9      0.0000      2.0999      1.7065      0.0000 
   8   6   9     42.5041      0.6140    -42.4929      0.0000 
  10   6   9      8.2231      1.1221     -9.1392      0.0000 
  12   6   9      4.3085      1.9267      5.4413      0.0000 
  14   6   9      7.1307      1.3516     -7.6050      0.0000 
  16   6   9      1.3316      2.5720     -0.1001      0.0000 
  18   6   9      0.0000      3.0095     -1.0260      0.0000 
 -23   7   9      5.0009      5.3849      6.7789      0.0000 
 -21   7   9      0.0000      2.6278     -2.2191      0.0000 
 -19   7   9     13.3422      0.9959    -13.0353      0.0000 
 -17   7   9     21.4959      0.7193     21.3180      0.0000 
 -15   7   9      5.4932      1.5618      5.3142      0.0000 
 -13   7   9     35.2471      0.6468    -35.5465      0.0000 
 -11   7   9      0.0000      2.2706      1.9608      0.0000 
  -9   7   9     33.2520      0.5373    -33.5914      0.0000 
  -7   7   9      3.1373      1.9390     -3.3526      0.0000 
  -5   7   9     16.3235      0.5670    -16.3548      0.0000 
  -3   7   9     28.8408      0.4888     28.6185      0.0000 
  -1   7   9     25.8208      0.5410     26.6938      0.0000 
   1   7   9     39.8371      0.5468    -40.0307      0.0000 
   3   7   9      4.2427      1.6533     -4.5044      0.0000 
   5   7   9      2.7972      2.2194     -0.4551      0.0000 
   7   7   9     14.0057      0.7651     15.6106      0.0000 
   9   7   9     15.5956      0.7780    -14.2094      0.0000 
  11   7   9     12.2731      0.9056     10.9062      0.0000 
  13   7   9      8.3456      1.2624      8.5793      0.0000 
  15   7   9     17.0673      0.9326    -16.9286      0.0000 
  17   7   9      0.0000      3.7199     -0.0353      0.0000 
 -20   8   9      2.8825      2.8232     -1.5042      0.0000 
 -18   8   9      0.0000      2.6941     -1.9982      0.0000 
 -16   8   9     11.4809      1.0873    -10.2012      0.0000 
 -14   8   9      3.8984      2.2456     -3.6562      0.0000 
 -12   8   9      7.2883      1.2338      7.9460      0.0000 
 -10   8   9     19.8925      0.7278     17.1038      0.0000 
  -8   8   9     37.2026      0.6893     38.3737      0.0000 
  -6   8   9     17.5061      0.5916    -16.0077      0.0000 
  -4   8   9      7.7784      1.0284     -8.5125      0.0000 
  -2   8   9      0.0000      2.1353     -1.3229      0.0000 
   0   8   9     19.5460      0.6598    -17.7738      0.0000 
   2   8   9      5.9584      1.8887     -6.5693      0.0000 
   4   8   9     19.9726      0.6443     18.8569      0.0000 
   6   8   9     22.7589      0.6421     20.4986      0.0000 
   8   8   9      0.0000      2.5179      0.8454      0.0000 
  10   8   9      1.3833      2.7253      3.4188      0.0000 
  12   8   9      0.0000      2.7918     -0.5453      0.0000 
  14   8   9      4.2258      2.9464      2.1993      0.0000 
 -19   9   9     18.6915      0.9415     18.2086      0.0000 
 -17   9   9     19.5819      0.8793    -17.9666      0.0000 
 -15   9   9      0.0000      2.6121     -1.0841      0.0000 
 -13   9   9     20.2095      0.7432     18.8591      0.0000 
 -11   9   9     12.4296      0.9002    -12.5511      0.0000 
  -9   9   9     17.1067      0.7490    -17.2052      0.0000 
  -7   9   9     34.5227      0.6700     34.3444      0.0000 
  -5   9   9     23.8369      0.6979     24.1574      0.0000 
  -3   9   9     14.9672      0.7077    -15.8779      0.0000 
  -1   9   9      0.0000      2.4051     -3.0921      0.0000 
   1   9   9     23.7626      0.7329     23.7070      0.0000 
   3   9   9      6.6339      1.4096     -7.2944      0.0000 
   5   9   9     31.9676      0.7075    -32.4364      0.0000 
   7   9   9      1.5887      2.8508      3.5103      0.0000 
   9   9   9      7.4825      1.6659      6.4717      0.0000 
  11   9   9      1.9668      2.8464      0.3748      0.0000 
  13   9   9      5.8186      2.7660     -7.2144      0.0000 
 -16  10   9      3.9180      2.8051     -5.7127      0.0000 
 -14  10   9      6.7195      1.6994      6.4775      0.0000 
 -12  10   9      7.7201      1.6625      9.8811      0.0000 
 -10  10   9     15.0624      0.8525    -13.6334      0.0000 
  -8  10   9     11.9839      1.2803    -12.8115      0.0000 
  -6  10   9      4.0325      2.2777     -3.6576      0.0000 
  -4  10   9      2.6732      2.6308      1.4154      0.0000 
  -2  10   9      0.0000      2.8193     -1.1433      0.0000 
   0  10   9      9.9228      1.1138     11.0409      0.0000 
   2  10   9      3.9650      2.4876      1.5658      0.0000 
   4  10   9     13.2425      1.0093    -12.7008      0.0000 
   6  10   9      0.0000      2.6277     -5.0144      0.0000 
   8  10   9      3.8354      3.0678      3.4447      0.0000 
  10  10   9      3.3309      3.0943     -1.6135      0.0000 
 -13  11   9      3.9656      2.8279      0.5886      0.0000 
 -11  11   9      2.8160      2.8456     -0.1482      0.0000 
  -9  11   9      5.3081      2.0037      6.3018      0.0000 
  -7  11   9      3.2833      2.8131      3.1969      0.0000 
  -5  11   9      4.1064      2.8370     -5.0900      0.0000 
  -3  11   9     18.1060      1.0339    -18.8606      0.0000 
  -1  11   9     13.2510      1.4214    -12.5209      0.0000 
   1  11   9     16.7715      1.0415     17.0150      0.0000 
   3  11   9      5.3022      2.0887      5.7384      0.0000 
   5  11   9      5.4565      2.0939      5.1779      0.0000 
   7  11   9      5.2306      3.4348      3.9757      0.0000 
  -8  12   9      0.0000      4.4755      2.3889      0.0000 
  -6  12   9      9.7761      1.7456    -10.0844      0.0000 
  -4  12   9     13.4604      1.2519     12.6360      0.0000 
  -2  12   9     24.6172      1.0085     24.8030      0.0000 
   0  12   9      6.9423      2.7462     -8.6181      0.0000 
   2  12   9     14.9455      2.8197    -15.7851      0.0000 
 -26   0  10     14.7311      2.4534     11.4429      0.0000 
 -24   0  10      7.5956      3.9774      6.9398      0.0000 
 -22   0  10     24.3837      0.9045    -24.8971      0.0000 
 -20   0  10      9.0549      1.2440     -8.5866      0.0000 
 -18   0  10     36.2759      0.6347     37.3266      0.0000 
 -16   0  10     22.5965      0.6148     21.8667      0.0000 
 -14   0  10     15.5262      0.6137     14.9151      0.0000 
 -12   0  10     15.0793      0.6294    -13.1446      0.0000 
 -10   0  10     62.3798      0.6853    -60.7408      0.0000 
  -8   0  10    132.0386      1.2615    135.6213      0.0000 
  -6   0  10    135.4943      1.4195    137.0641      0.0000 
  -4   0  10     65.4462      0.7704     64.4674      0.0000 
  -2   0  10     51.6243      0.5895     46.0116      0.0000 
   0   0  10    158.9259      1.5011   -161.6913      0.0000 
   2   0  10     92.8702      1.0215     87.0276      0.0000 
   4   0  10     29.6076      0.6005     28.5558      0.0000 
   6   0  10     46.0566      0.6912    -47.1182      0.0000 
   8   0  10      4.0507      1.9453      4.6569      0.0000 
  10   0  10     44.5242      0.8681     46.8660      0.0000 
  12   0  10     18.4254      1.3196     19.3077      0.0000 
  14   0  10     19.1150      1.1635    -22.0288      0.0000 
  16   0  10     26.8245      1.6681     27.3115      0.0000 
  18   0  10      8.4393      2.0873     -5.7135      0.0000 
  20   0  10     16.4835      1.8437    -16.4695      0.0000 
 -27   1  10      4.7712      3.8225      6.6705      0.0000 
 -25   1  10      6.7455      3.0760      5.3316      0.0000 
 -23   1  10     19.0760      0.8271    -17.9178      0.0000 
 -21   1  10      8.6582      1.1139      8.5959      0.0000 
 -19   1  10     27.2536      0.5097    -25.4939      0.0000 
 -17   1  10     30.9759      0.4795     30.1239      0.0000 
 -15   1  10      2.7922      1.6458      2.0882      0.0000 
 -13   1  10      7.9212      0.6033     -6.6790      0.0000 
 -11   1  10     20.6600      0.3700     19.8496      0.0000 
  -9   1  10      3.8936      0.9476      4.9755      0.0000 
  -7   1  10     49.3187      0.4326    -44.6013      0.0000 
  -5   1  10     29.5950      0.3558    -28.6769      0.0000 
  -3   1  10     95.7214      0.6988     94.3691      0.0000 
  -1   1  10     79.6818      0.5740    -83.2777      0.0000 
   1   1  10     41.6566      0.4072    -43.3920      0.0000 
   3   1  10     32.4580      0.3652     37.0598      0.0000 
   5   1  10     25.1933      0.4405     25.9415      0.0000 
   7   1  10     43.5316      0.4866    -43.8987      0.0000 
   9   1  10      0.0000      1.9416     -0.4048      0.0000 
  11   1  10     20.7739      0.8546     22.0976      0.0000 
  13   1  10     20.9825      0.6582    -21.1798      0.0000 
  15   1  10     21.7934      1.1200     22.3183      0.0000 
  17   1  10      0.3245      2.6749     -1.7796      0.0000 
  19   1  10      5.6996      2.0958     -5.1451      0.0000 
 -26   2  10      0.0000      3.6633     -0.3817      0.0000 
 -24   2  10      8.6208      1.6593      6.6216      0.0000 
 -22   2  10     13.3404      0.8974     11.7619      0.0000 
 -20   2  10     11.6361      0.7791    -10.4050      0.0000 
 -18   2  10     26.6250      0.5066    -26.2130      0.0000 
 -16   2  10      3.4814      1.5843     -2.8001      0.0000 
 -14   2  10      0.0000      2.0087      1.4983      0.0000 
 -12   2  10     35.1544      0.4096    -38.3218      0.0000 
 -10   2  10     72.7494      0.5707    -71.5380      0.0000 
  -8   2  10     60.6481      0.4962     62.4939      0.0000 
  -6   2  10      4.9490      0.8003     -1.5244      0.0000 
  -4   2  10    169.3714      1.1266   -167.0230      0.0000 
  -2   2  10     38.6399      0.3916    -36.8387      0.0000 
   0   2  10     32.9478      0.3631     33.2029      0.0000 
   2   2  10      0.2904      1.6556      0.2377      0.0000 
   4   2  10      3.6643      1.1023     -4.4045      0.0000 
   6   2  10     29.7398      0.4519     29.3378      0.0000 
   8   2  10     15.4748      0.6853    -15.5609      0.0000 
  10   2  10     53.2854      0.6365    -53.8925      0.0000 
  12   2  10      0.0000      2.2921     -2.7022      0.0000 
  14   2  10     13.0660      0.8431     13.6295      0.0000 
  16   2  10      9.3171      1.1037     -9.7100      0.0000 
  18   2  10      8.6463      1.4597    -10.5329      0.0000 
  20   2  10      7.8103      2.1471      7.0379      0.0000 
 -27   3  10      6.5692      3.4087     -1.0161      0.0000 
 -25   3  10      6.1458      2.1944     -6.7735      0.0000 
 -23   3  10     11.4132      1.1251     11.5094      0.0000 
 -21   3  10      7.4574      1.3870      6.9563      0.0000 
 -19   3  10      6.0405      1.2218      4.9907      0.0000 
 -17   3  10      3.6781      1.7926      3.9854      0.0000 
 -15   3  10      8.6485      0.7658      7.9733      0.0000 
 -13   3  10     24.2491      0.4577    -24.6384      0.0000 
 -11   3  10     45.9279      0.4451    -49.6122      0.0000 
  -9   3  10     69.2030      0.5524     72.3361      0.0000 
  -7   3  10     10.4835      0.4755     11.4746      0.0000 
  -5   3  10     30.3637      0.3617    -33.3778      0.0000 
  -3   3  10     34.8463      0.3642     32.8482      0.0000 
  -1   3  10      8.4039      0.6371      9.4615      0.0000 
   1   3  10     83.2581      0.6083     79.6619      0.0000 
   3   3  10     18.4922      0.4004    -18.0309      0.0000 
   5   3  10      4.8875      0.9288      4.5267      0.0000 
   7   3  10     40.6115      0.5225     40.4456      0.0000 
   9   3  10     41.9578      0.5915    -42.1338      0.0000 
  11   3  10      8.0183      1.0674     -8.4301      0.0000 
  13   3  10     21.7347      0.6799     21.4118      0.0000 
  15   3  10      0.0000      2.6601     -0.4249      0.0000 
  17   3  10     17.8915      0.8390    -16.8431      0.0000 
  19   3  10      6.9305      1.7966      8.3585      0.0000 
 -26   4  10      0.0000      3.0255      1.5079      0.0000 
 -24   4  10      0.0000      2.9644     -3.7123      0.0000 
 -22   4  10      2.4939      2.6259      3.1064      0.0000 
 -20   4  10      5.7370      1.6575     -4.9070      0.0000 
 -18   4  10     13.7586      0.7494     15.8353      0.0000 
 -16   4  10     11.7073      0.7271     10.9976      0.0000 
 -14   4  10      8.2022      0.8636      8.0054      0.0000 
 -12   4  10     34.6417      0.4607     34.5537      0.0000 
 -10   4  10      0.0000      1.9359     -1.8078      0.0000 
  -8   4  10     23.3513      0.4378     23.8149      0.0000 
  -6   4  10      0.0000      1.8050      0.0031      0.0000 
  -4   4  10      0.0000      1.6391      0.1809      0.0000 
  -2   4  10     11.4088      0.4628     10.6682      0.0000 
   0   4  10     48.5746      0.4348     50.2505      0.0000 
   2   4  10      1.7466      1.7221     -0.3219      0.0000 
   4   4  10     26.9816      0.4288    -27.6985      0.0000 
   6   4  10     19.8658      0.5911     19.5080      0.0000 
   8   4  10     10.8016      0.8358     10.2778      0.0000 
  10   4  10     15.7974      0.7096     17.1460      0.0000 
  12   4  10      3.0784      2.3809      1.5778      0.0000 
  14   4  10     15.6664      0.8059     16.1636      0.0000 
  16   4  10      2.6595      2.9894     -1.0011      0.0000 
  18   4  10      7.2996      1.4622     -6.6354      0.0000 
 -25   5  10      2.3938      3.0852      7.1460      0.0000 
 -23   5  10     16.6882      1.4360    -15.8622      0.0000 
 -21   5  10     16.4632      0.9073    -17.2549      0.0000 
 -19   5  10     20.8038      0.7573     18.0331      0.0000 
 -17   5  10     10.0850      0.9956     11.0297      0.0000 
 -15   5  10     32.1709      0.5840    -30.6417      0.0000 
 -13   5  10     38.1679      0.5275    -39.4845      0.0000 
 -11   5  10     41.7839      0.4884     42.2514      0.0000 
  -9   5  10      7.2217      0.8306     -6.6512      0.0000 
  -7   5  10     26.0590      0.4580    -27.5602      0.0000 
  -5   5  10     76.7442      0.6439     77.2740      0.0000 
  -3   5  10     28.7342      0.4177    -27.1023      0.0000 
  -1   5  10     96.3754      0.6939    -95.3308      0.0000 
   1   5  10     20.4962      0.5582    -19.9553      0.0000 
   3   5  10     30.3597      0.4917     30.7167      0.0000 
   5   5  10     26.3411      0.4902    -26.9218      0.0000 
   7   5  10     31.8572      0.6960    -30.9948      0.0000 
   9   5  10     20.1786      0.7022     20.1934      0.0000 
  11   5  10     19.7330      0.8352     20.2662      0.0000 
  13   5  10     14.9583      0.8278    -15.2516      0.0000 
  15   5  10      5.2296      1.7561     -6.1953      0.0000 
  17   5  10      5.7153      1.7517      5.2846      0.0000 
 -24   6  10      7.0684      2.1752     -7.0071      0.0000 
 -22   6  10      5.3377      2.1144     -6.2273      0.0000 
 -20   6  10     12.1582      1.0209    -12.6769      0.0000 
 -18   6  10     10.2255      1.1542     10.1263      0.0000 
 -16   6  10      2.9630      2.4520      0.2902      0.0000 
 -14   6  10      3.1951      2.2997     -4.0739      0.0000 
 -12   6  10     14.8718      0.7346     14.8196      0.0000 
 -10   6  10     45.5516      0.5518    -45.9475      0.0000 
  -8   6  10      4.8997      1.2122      3.0392      0.0000 
  -6   6  10     13.1771      0.5943    -12.7871      0.0000 
  -4   6  10     21.7955      0.4920     22.8190      0.0000 
  -2   6  10      0.0000      2.1543      2.4392      0.0000 
   0   6  10     29.3362      0.4777    -29.8368      0.0000 
   2   6  10     25.3901      0.5605     25.3064      0.0000 
   4   6  10      2.9573      2.2642     -4.4115      0.0000 
   6   6  10     18.3001      0.6523    -18.1555      0.0000 
   8   6  10     27.6765      0.6217    -28.3717      0.0000 
  10   6  10     12.5795      0.8559     11.3139      0.0000 
  12   6  10      7.9662      1.2496     -8.5845      0.0000 
  14   6  10      3.6329      2.4632     -5.0554      0.0000 
  16   6  10     12.4996      1.0220     12.9931      0.0000 
 -23   7  10      3.9677      3.6671      5.5188      0.0000 
 -21   7  10      6.1348      1.8507      5.9701      0.0000 
 -19   7  10     12.7713      1.0510    -12.4142      0.0000 
 -17   7  10      5.9150      1.6702      6.0594      0.0000 
 -15   7  10      1.3391      2.5056      5.3351      0.0000 
 -13   7  10     12.2186      0.9410     11.5586      0.0000 
 -11   7  10     21.0616      0.6423     21.6819      0.0000 
  -9   7  10     21.6905      0.5770    -21.9525      0.0000 
  -7   7  10     21.4822      0.5344     20.7755      0.0000 
  -5   7  10     17.8932      0.6247     18.2781      0.0000 
  -3   7  10     27.0181      0.5500    -26.5153      0.0000 
  -1   7  10      6.0155      1.2834     -7.4378      0.0000 
   1   7  10     20.1649      0.7121     20.3876      0.0000 
   3   7  10     13.2411      0.7257     13.9054      0.0000 
   5   7  10     34.1455      0.5683     34.2477      0.0000 
   7   7  10     15.3732      0.8291     15.7951      0.0000 
   9   7  10     35.3809      0.7927    -34.4968      0.0000 
  11   7  10     10.2262      1.0462      9.6271      0.0000 
  13   7  10      5.1778      1.9330      6.6419      0.0000 
  15   7  10      1.2279      2.7956     -0.0067      0.0000 
 -20   8  10      0.0000      2.7054      1.3905      0.0000 
 -18   8  10     15.3528      0.9625    -15.3724      0.0000 
 -16   8  10     22.1150      0.7921     21.3411      0.0000 
 -14   8  10      9.4141      1.1676     10.2012      0.0000 
 -12   8  10     32.9365      0.6319    -31.1032      0.0000 
 -10   8  10     42.0622      0.6269    -43.4343      0.0000 
  -8   8  10     58.0422      0.6766     57.8375      0.0000 
  -6   8  10     23.4362      0.5508     22.7256      0.0000 
  -4   8  10     46.4016      0.5798    -46.6618      0.0000 
  -2   8  10     20.8115      0.7678     19.6735      0.0000 
   0   8  10     13.8730      0.9319     13.2375      0.0000 
   2   8  10     18.1361      0.7006    -18.0657      0.0000 
   4   8  10      1.6483      2.4599     -0.2183      0.0000 
   6   8  10     33.5376      0.6923     33.5206      0.0000 
   8   8  10      2.9703      2.5851     -2.8162      0.0000 
  10   8  10     19.9661      0.9129    -21.0847      0.0000 
  12   8  10      1.2154      2.8105      5.1333      0.0000 
  14   8  10      9.3187      1.6952      9.1202      0.0000 
 -19   9  10     10.9857      1.3160    -11.3819      0.0000 
 -17   9  10     10.2695      1.2680      9.3034      0.0000 
 -15   9  10      3.2396      2.7435     -0.3382      0.0000 
 -13   9  10      6.2295      1.6769      6.1857      0.0000 
 -11   9  10      5.8226      1.6836     -4.9165      0.0000 
  -9   9  10     27.0441      0.6564    -28.9662      0.0000 
  -7   9  10     13.2469      0.9618    -13.4704      0.0000 
  -5   9  10      8.0353      1.1384     10.2027      0.0000 
  -3   9  10     16.8481      0.7262     17.9004      0.0000 
  -1   9  10     14.6308      0.7907    -15.6169      0.0000 
   1   9  10     13.9539      0.8366     14.5739      0.0000 
   3   9  10     21.1994      0.7202    -21.6674      0.0000 
   5   9  10     12.9316      1.1626    -12.4324      0.0000 
   7   9  10      7.6899      1.7644      7.3184      0.0000 
   9   9  10     17.9682      1.0049    -16.9861      0.0000 
  11   9  10      6.8998      1.8771      9.1895      0.0000 
 -16  10  10      9.9675      1.3060     -8.7531      0.0000 
 -14  10  10      5.8812      1.9101     -5.7499      0.0000 
 -12  10  10      1.7563      2.6176      6.2373      0.0000 
 -10  10  10      7.0637      1.6810      7.4468      0.0000 
  -8  10  10     16.1787      0.9626     17.1692      0.0000 
  -6  10  10      2.2760      2.5834      3.7688      0.0000 
  -4  10  10     10.8218      1.1532    -10.8383      0.0000 
  -2  10  10      8.8970      1.1287     -8.7937      0.0000 
   0  10  10     15.2457      0.9008    -16.2283      0.0000 
   2  10  10      7.2056      1.5065      8.2023      0.0000 
   4  10  10      2.6543      2.6606      3.8503      0.0000 
   6  10  10      4.2282      3.0182     -3.7165      0.0000 
   8  10  10      5.5620      3.8053      5.4283      0.0000 
  10  10  10      3.3647      4.0332      5.3026      0.0000 
 -13  11  10      0.0000      2.9031      1.3366      0.0000 
 -11  11  10     19.2977      0.9754     19.3653      0.0000 
  -9  11  10     11.7594      1.2282    -12.7617      0.0000 
  -7  11  10     18.2623      1.4393    -17.7475      0.0000 
  -5  11  10     29.4966      0.9268     30.2428      0.0000 
  -3  11  10     10.2140      1.4700     11.5373      0.0000 
  -1  11  10     27.1812      1.1305    -28.3183      0.0000 
   1  11  10     14.9386      0.9693     15.6245      0.0000 
   3  11  10     17.1591      0.9456     17.5330      0.0000 
   5  11  10      7.3142      1.8172     -5.8986      0.0000 
  -6  12  10      0.0000      3.8054     -4.7790      0.0000 
  -4  12  10     12.8274      1.5239    -12.6596      0.0000 
  -2  12  10      8.5720      1.9235     10.4628      0.0000 
   0  12  10      6.2824      4.8256      6.7935      0.0000 
 -27   1  11      2.3301      5.6889     -3.4020      0.0000 
 -25   1  11      4.8313      4.2898     -0.4439      0.0000 
 -23   1  11      4.2535      2.3754      5.8630      0.0000 
 -21   1  11     47.0212      0.5866    -46.7029      0.0000 
 -19   1  11     33.5274      0.5561    -33.7545      0.0000 
 -17   1  11     23.0648      0.5069     21.9022      0.0000 
 -15   1  11     12.1828      0.5565    -12.8868      0.0000 
 -13   1  11     21.9734      0.3881     22.0775      0.0000 
 -11   1  11     34.3507      0.3740     35.2275      0.0000 
  -9   1  11     14.6873      0.3704     13.8463      0.0000 
  -7   1  11     29.5535      0.3733    -32.1680      0.0000 
  -5   1  11    105.7907      0.7660   -107.3068      0.0000 
  -3   1  11     50.9873      0.4202     53.2918      0.0000 
  -1   1  11     27.8065      0.3550    -30.5558      0.0000 
   1   1  11    118.5178      0.8955   -119.0531      0.0000 
   3   1  11     47.2354      0.4446     47.7638      0.0000 
   5   1  11     17.5324      0.6558     17.5495      0.0000 
   7   1  11     54.1043      0.5696    -55.0113      0.0000 
   9   1  11     12.8809      0.6348    -13.3257      0.0000 
  11   1  11     36.1176      0.5955     36.2866      0.0000 
  13   1  11     11.5542      1.0020     11.0057      0.0000 
  15   1  11     10.4709      1.1644    -10.2546      0.0000 
  17   1  11     17.2594      0.9733     15.9791      0.0000 
  19   1  11      4.0325      2.8937      1.1128      0.0000 
 -26   2  11     11.3003      2.1971     10.0212      0.0000 
 -24   2  11      3.5633      3.6797      3.8871      0.0000 
 -22   2  11     14.4898      0.8638    -14.2198      0.0000 
 -20   2  11      2.7220      2.3820      1.8732      0.0000 
 -18   2  11     32.7439      0.5742     30.6139      0.0000 
 -16   2  11     43.7745      0.4762     43.8663      0.0000 
 -14   2  11      9.9041      0.6127    -10.7927      0.0000 
 -12   2  11     29.1291      0.4059    -27.8636      0.0000 
 -10   2  11     44.2456      0.4609    -41.0767      0.0000 
  -8   2  11     18.1225      0.3536     20.6532      0.0000 
  -6   2  11      4.4184      0.9397     -6.6545      0.0000 
  -4   2  11     72.1867      0.5354     70.9682      0.0000 
  -2   2  11     35.6897      0.3705     38.5188      0.0000 
   0   2  11     58.4193      0.4713    -58.6149      0.0000 
   2   2  11      9.0410      0.5458      9.2405      0.0000 
   4   2  11     43.0142      0.4183     43.6266      0.0000 
   6   2  11      9.8259      0.6842      9.7919      0.0000 
   8   2  11     58.5510      0.6121    -58.5070      0.0000 
  10   2  11     27.2605      0.6081     28.0202      0.0000 
  12   2  11     19.0213      0.7397     19.8580      0.0000 
  14   2  11     19.1985      0.9293    -19.3167      0.0000 
  16   2  11      6.0725      1.6673      5.4992      0.0000 
  18   2  11      3.0463      2.8314     -2.1807      0.0000 
 -27   3  11      8.0198      4.6892      6.8022      0.0000 
 -25   3  11      5.0722      2.8273      0.9391      0.0000 
 -23   3  11      7.8478      1.4476      8.3612      0.0000 
 -21   3  11      8.8758      1.1609      8.8200      0.0000 
 -19   3  11      9.2466      0.9688     10.2398      0.0000 
 -17   3  11     24.1305      0.5986    -24.8605      0.0000 
 -15   3  11      4.0767      1.4242     -3.4989      0.0000 
 -13   3  11     44.6895      0.4880     45.6063      0.0000 
 -11   3  11     11.0458      0.5742     -8.0511      0.0000 
  -9   3  11      4.5789      0.9535      4.2151      0.0000 
  -7   3  11     59.2487      0.4973     58.6851      0.0000 
  -5   3  11     21.8796      0.3738    -20.5404      0.0000 
  -3   3  11     37.6849      0.3806    -36.2965      0.0000 
  -1   3  11     61.5764      0.4908     57.5412      0.0000 
   1   3  11     14.6804      0.4294    -14.1619      0.0000 
   3   3  11      2.0086      1.7653     -0.6752      0.0000 
   5   3  11     33.8064      0.5014     33.9944      0.0000 
   7   3  11      6.3094      1.2094      6.5860      0.0000 
   9   3  11     10.5968      0.8615    -11.0759      0.0000 
  11   3  11     10.5329      0.9139    -10.6151      0.0000 
  13   3  11      0.0000      2.3511     -0.4549      0.0000 
  15   3  11      5.0095      1.8996     -5.3264      0.0000 
  17   3  11      0.0000      2.5573      3.6726      0.0000 
  19   3  11      3.7834      3.2487      2.6224      0.0000 
 -26   4  11      5.7269      2.7589      2.7066      0.0000 
 -24   4  11     15.8339      1.1290    -15.4122      0.0000 
 -22   4  11      5.2163      2.2554      5.5084      0.0000 
 -20   4  11     27.1813      0.7059     26.7408      0.0000 
 -18   4  11     12.8298      0.8464    -12.7613      0.0000 
 -16   4  11     53.0421      0.6347    -54.6267      0.0000 
 -14   4  11     13.7593      0.6481    -15.0402      0.0000 
 -12   4  11     28.1404      0.4623     30.3739      0.0000 
 -10   4  11     64.3608      0.5766    -63.1578      0.0000 
  -8   4  11     21.9150      0.4497     20.5908      0.0000 
  -6   4  11     66.3851      0.5771     68.6733      0.0000 
  -4   4  11     51.0727      0.4406    -54.1162      0.0000 
  -2   4  11     34.5200      0.3895    -35.6564      0.0000 
   0   4  11     15.0208      0.4421     16.5390      0.0000 
   2   4  11      0.0000      1.7575     -1.9491      0.0000 
   4   4  11     40.9960      0.4574    -40.5898      0.0000 
   6   4  11     21.2360      0.6057     20.3050      0.0000 
   8   4  11     21.3487      0.6343     20.5657      0.0000 
  10   4  11     17.2617      0.7166    -17.0950      0.0000 
  12   4  11     11.5297      1.1737    -10.1942      0.0000 
  14   4  11      9.4240      1.1143      8.7565      0.0000 
  16   4  11      8.1247      1.2885      9.0840      0.0000 
  18   4  11      7.3833      1.5486     -7.0059      0.0000 
 -25   5  11      3.5427      3.3100     -4.3568      0.0000 
 -23   5  11     10.6159      1.1988     -8.9664      0.0000 
 -21   5  11      4.3023      2.5075      3.0572      0.0000 
 -19   5  11     14.2552      0.8876     14.6248      0.0000 
 -17   5  11      6.6754      1.6655     -8.4258      0.0000 
 -15   5  11     21.1321      0.6441     20.5666      0.0000 
 -13   5  11     27.3217      0.5746    -26.3362      0.0000 
 -11   5  11     27.8632      0.4838    -26.9618      0.0000 
  -9   5  11      3.1167      1.8331     -4.5869      0.0000 
  -7   5  11     26.3141      0.4645    -27.7813      0.0000 
  -5   5  11      3.7309      1.4831     -3.9874      0.0000 
  -3   5  11     24.1037      0.5698    -23.7396      0.0000 
  -1   5  11     60.2401      0.5308     58.5435      0.0000 
   1   5  11     32.9450      0.4395     33.4061      0.0000 
   3   5  11     18.6935      0.4882    -18.4953      0.0000 
   5   5  11     22.0641      0.7279    -20.2708      0.0000 
   7   5  11      0.0000      2.1542      0.1872      0.0000 
   9   5  11     12.1737      0.8449     12.2303      0.0000 
  11   5  11      5.9335      1.4586     -6.4800      0.0000 
  13   5  11      0.6966      2.4595     -2.3477      0.0000 
  15   5  11      3.9328      2.3717     -3.9009      0.0000 
  17   5  11      2.6574      2.6943     -3.7805      0.0000 
 -24   6  11     14.4197      1.3349     13.1130      0.0000 
 -22   6  11     11.2963      1.1776    -10.6906      0.0000 
 -20   6  11     11.5141      1.0984     -9.9633      0.0000 
 -18   6  11     15.1506      0.8802     12.1515      0.0000 
 -16   6  11      0.0000      2.4283     -2.8662      0.0000 
 -14   6  11     13.2414      0.8555    -12.6106      0.0000 
 -12   6  11     51.7692      0.6310     52.2944      0.0000 
 -10   6  11     85.9458      0.7227     86.9522      0.0000 
  -8   6  11     53.8449      0.5492    -54.8474      0.0000 
  -6   6  11     32.6844      0.7040    -32.3258      0.0000 
  -4   6  11     25.3765      0.4981     24.8715      0.0000 
  -2   6  11     10.9856      0.6816     12.7288      0.0000 
   0   6  11      9.9624      0.9597     -8.5787      0.0000 
   2   6  11     10.5971      0.7694    -11.7011      0.0000 
   4   6  11     34.0314      0.5080     34.1170      0.0000 
   6   6  11     25.1552      0.6170    -25.9400      0.0000 
   8   6  11      9.1272      1.0235     -8.8383      0.0000 
  10   6  11     17.5335      0.7550     17.1848      0.0000 
  12   6  11      2.2480      2.4896      3.6772      0.0000 
  14   6  11      1.9706      2.5444     -1.3958      0.0000 
  16   6  11      4.5787      2.3156      2.5495      0.0000 
 -23   7  11      0.0000      3.0350      2.6759      0.0000 
 -21   7  11      7.5635      1.5845     -8.4010      0.0000 
 -19   7  11      0.0000      2.6197      0.3427      0.0000 
 -17   7  11     24.6239      0.7566     24.0751      0.0000 
 -15   7  11      3.2452      2.5322      1.9653      0.0000 
 -13   7  11     40.3518      0.6738    -40.5080      0.0000 
 -11   7  11      5.7680      1.5340     -1.0863      0.0000 
  -9   7  11     46.3395      0.5741     47.7723      0.0000 
  -7   7  11     10.6705      0.7451     11.8832      0.0000 
  -5   7  11     29.2999      0.5085    -30.5968      0.0000 
  -3   7  11     33.5144      0.5359     34.1170      0.0000 
  -1   7  11     17.9972      0.6225    -18.0223      0.0000 
   1   7  11     47.7193      0.6227    -48.6365      0.0000 
   3   7  11     25.0343      0.5856     24.0617      0.0000 
   5   7  11      3.9041      2.2154      4.9739      0.0000 
   7   7  11     16.7250      1.1575    -16.7283      0.0000 
   9   7  11      0.0000      2.5189      2.8143      0.0000 
  11   7  11     20.1501      0.7598     19.6280      0.0000 
  13   7  11      0.0000      2.5360     -0.0769      0.0000 
  15   7  11      9.5308      1.4095    -11.4429      0.0000 
 -20   8  11      0.0000      2.7931      2.8207      0.0000 
 -18   8  11      5.7170      1.9080      3.4191      0.0000 
 -16   8  11     10.9879      1.1087     -9.5292      0.0000 
 -14   8  11      4.1936      2.7821     -2.6077      0.0000 
 -12   8  11      5.5283      1.7130     -4.7866      0.0000 
 -10   8  11      1.8998      2.5145     -3.6278      0.0000 
  -8   8  11     40.9426      0.6187    -41.3419      0.0000 
  -6   8  11      1.6604      2.2622     -2.2454      0.0000 
  -4   8  11     14.6691      0.9171     13.8611      0.0000 
  -2   8  11      0.0000      2.2488     -1.5772      0.0000 
   0   8  11      2.6639      2.3727     -2.0063      0.0000 
   2   8  11      0.0000      2.3369      3.1208      0.0000 
   4   8  11     17.6529      0.7456     16.6138      0.0000 
   6   8  11      3.4112      2.7079     -3.6740      0.0000 
   8   8  11      0.0000      2.5596      2.5150      0.0000 
  10   8  11     13.6767      0.9946    -14.0615      0.0000 
  12   8  11      5.6305      2.1876     -1.7159      0.0000 
 -19   9  11      0.0000      3.0093     -3.2022      0.0000 
 -17   9  11     22.1863      1.5225    -20.7307      0.0000 
 -15   9  11      9.4743      1.2950      9.7030      0.0000 
 -13   9  11     14.5767      0.9314     14.5346      0.0000 
 -11   9  11     26.9772      0.9076    -27.0904      0.0000 
  -9   9  11      0.0000      2.5143      1.1140      0.0000 
  -7   9  11     50.1395      0.7814     51.8483      0.0000 
  -5   9  11     13.4007      0.8277    -13.9837      0.0000 
  -3   9  11     23.4284      0.6705    -23.7106      0.0000 
  -1   9  11     10.9630      0.9593     11.3851      0.0000 
   1   9  11     11.7759      0.9291     12.9638      0.0000 
   3   9  11     16.3152      0.8023    -16.8257      0.0000 
   5   9  11      0.0000      2.7937     -0.5373      0.0000 
   7   9  11     13.5713      1.2136     14.6320      0.0000 
   9   9  11      6.8454      2.1116     -8.2952      0.0000 
  11   9  11      0.0000      2.9102     -5.4592      0.0000 
 -16  10  11      3.2125      2.8419      2.9496      0.0000 
 -14  10  11      4.4445      2.4399      5.3958      0.0000 
 -12  10  11      5.6031      1.9105      3.6338      0.0000 
 -10  10  11     11.1233      1.2111    -11.9123      0.0000 
  -8  10  11      0.0000      2.6737     -3.6257      0.0000 
  -6  10  11     19.0239      1.6943     19.7659      0.0000 
  -4  10  11      8.8846      1.4896      7.4682      0.0000 
  -2  10  11     13.0182      0.9019    -13.5178      0.0000 
   0  10  11      0.0000      2.4274      0.4389      0.0000 
   2  10  11     17.3732      0.8840     17.8251      0.0000 
   4  10  11     17.0052      0.9116    -15.9450      0.0000 
   6  10  11      2.6399      3.0495     -3.0209      0.0000 
   8  10  11     18.6504      1.1109     17.4226      0.0000 
 -13  11  11      6.9768      2.7473     -4.8678      0.0000 
 -11  11  11     10.1551      1.3750      8.5968      0.0000 
  -9  11  11      3.9471      2.8586     -0.6738      0.0000 
  -7  11  11     17.0377      1.1088    -17.1025      0.0000 
  -5  11  11      9.5642      2.1838     -9.4232      0.0000 
  -3  11  11      2.1404      3.0247      0.1913      0.0000 
  -1  11  11      7.6188      1.9999      6.6737      0.0000 
   1  11  11      3.1967      2.9729      5.6099      0.0000 
   3  11  11      0.0000      2.7542      1.4139      0.0000 
   5  11  11      2.2241      3.1191     -2.5340      0.0000 
 -26   0  12      7.8048      3.9512      5.6584      0.0000 
 -24   0  12      8.0106      2.3496      7.9047      0.0000 
 -22   0  12      3.6191      3.1249      2.9473      0.0000 
 -20   0  12     52.4969      0.9053     52.0574      0.0000 
 -18   0  12     79.4179      1.8275    -79.4758      0.0000 
 -16   0  12     57.3410      0.7836    -57.8853      0.0000 
 -14   0  12      9.2475      0.8497     10.1862      0.0000 
 -12   0  12     29.0991      0.6923    -28.5262      0.0000 
 -10   0  12     23.1472      0.4990     21.5032      0.0000 
  -8   0  12     67.0622      0.8105     63.8403      0.0000 
  -6   0  12      0.0000      2.0755      0.3807      0.0000 
  -4   0  12      8.6213      0.6236     12.0322      0.0000 
  -2   0  12     99.6621      0.9887     96.3906      0.0000 
   0   0  12     21.1452      0.5339    -23.0332      0.0000 
   2   0  12     12.6908      0.6350     12.3851      0.0000 
   4   0  12     27.5568      0.6481    -24.6203      0.0000 
   6   0  12     32.1175      0.8252    -32.9333      0.0000 
   8   0  12     52.0406      0.7811     52.3329      0.0000 
  10   0  12     20.4788      1.1661     23.2561      0.0000 
  12   0  12     22.5013      1.0925    -23.2122      0.0000 
  14   0  12     13.3588      1.4394    -17.1557      0.0000 
  16   0  12     26.5019      1.4033     28.4848      0.0000 
  18   0  12      6.1812      2.8471     -5.5884      0.0000 
 -27   1  12      4.0968      3.9312      3.4215      0.0000 
 -25   1  12      0.0000      3.6859     -2.2681      0.0000 
 -23   1  12     15.6996      0.9170    -15.7035      0.0000 
 -21   1  12      2.5775      2.5434      3.5510      0.0000 
 -19   1  12     23.5851      0.5815     23.4352      0.0000 
 -17   1  12     12.3165      0.6977     10.8578      0.0000 
 -15   1  12     14.1662      0.5605    -13.3279      0.0000 
 -13   1  12      0.0000      1.8350     -0.2505      0.0000 
 -11   1  12     57.9527      0.5012     55.4716      0.0000 
  -9   1  12     74.2571      0.5831    -69.9356      0.0000 
  -7   1  12     54.5420      0.4710    -56.3387      0.0000 
  -5   1  12     42.5841      0.4150     38.7051      0.0000 
  -3   1  12     31.2202      0.3567     33.4801      0.0000 
  -1   1  12     28.8070      0.3668     28.0908      0.0000 
   1   1  12     46.6586      0.4703    -47.5523      0.0000 
   3   1  12     23.7607      0.3882     25.6640      0.0000 
   5   1  12     31.0926      0.4684    -31.6056      0.0000 
   7   1  12      0.0997      1.9901     -5.3078      0.0000 
   9   1  12     35.1819      0.5125     35.3570      0.0000 
  11   1  12     16.2127      0.7134    -14.2822      0.0000 
  13   1  12      5.4824      1.7202     -7.4477      0.0000 
  15   1  12      0.0000      2.6492     -3.8781      0.0000 
  17   1  12     13.2157      1.2403     13.1635      0.0000 
  19   1  12      6.8368      3.2576     -6.3012      0.0000 
 -26   2  12      8.8359      3.8771     -8.5980      0.0000 
 -24   2  12      5.4327      2.2806      5.9653      0.0000 
 -22   2  12     23.0525      0.7218     22.9077      0.0000 
 -20   2  12     13.8710      0.8401    -12.3487      0.0000 
 -18   2  12     57.0179      0.6106    -59.3256      0.0000 
 -16   2  12     67.8659      0.6140     69.2438      0.0000 
 -14   2  12     42.0309      0.4829     43.1897      0.0000 
 -12   2  12     48.2080      0.4923    -49.7794      0.0000 
 -10   2  12     44.7047      0.4919     48.1523      0.0000 
  -8   2  12     41.7370      0.4179     40.5989      0.0000 
  -6   2  12     93.4413      0.6963    -97.4809      0.0000 
  -4   2  12     86.8228      0.6503    -82.3459      0.0000 
  -2   2  12     69.6556      0.5307     68.8276      0.0000 
   0   2  12     24.7107      0.3809    -27.7948      0.0000 
   2   2  12     34.0965      0.3937    -31.2098      0.0000 
   4   2  12     15.0905      0.5394     13.9367      0.0000 
   6   2  12     13.3677      0.6042     12.0498      0.0000 
   8   2  12      7.5042      1.0072     -6.3872      0.0000 
  10   2  12     18.7298      0.6738    -18.6047      0.0000 
  12   2  12      7.4283      1.2229      7.1053      0.0000 
  14   2  12      8.0422      1.1926     -6.8274      0.0000 
  16   2  12      4.5060      2.4545     -3.7349      0.0000 
  18   2  12      4.6069      2.4998     -3.3648      0.0000 
 -27   3  12     20.8901      1.7086    -16.2685      0.0000 
 -25   3  12     10.8001      1.9064      8.9229      0.0000 
 -23   3  12     24.7409      0.8233     22.7902      0.0000 
 -21   3  12     14.9555      0.9292    -13.7680      0.0000 
 -19   3  12      8.4911      1.2167     -8.6746      0.0000 
 -17   3  12     21.5733      0.6238    -22.1012      0.0000 
 -15   3  12     31.1926      0.5160    -30.0160      0.0000 
 -13   3  12     15.7546      0.5887     16.0659      0.0000 
 -11   3  12     26.4726      0.4906     24.7126      0.0000 
  -9   3  12     21.7331      0.5287     25.6731      0.0000 
  -7   3  12      9.8690      0.5104    -10.5643      0.0000 
  -5   3  12     36.9838      0.3795    -41.4108      0.0000 
  -3   3  12     55.9503      0.4641     58.6468      0.0000 
  -1   3  12     10.6409      0.5183    -10.2070      0.0000 
   1   3  12     49.6377      0.4495    -49.6698      0.0000 
   3   3  12      3.7374      1.2810      4.6508      0.0000 
   5   3  12     42.0854      0.6330     42.7451      0.0000 
   7   3  12     13.8491      0.7250     13.8118      0.0000 
   9   3  12     44.3309      0.6243    -44.2777      0.0000 
  11   3  12     11.4960      0.8929     11.2245      0.0000 
  13   3  12     15.5737      1.0715     16.4791      0.0000 
  15   3  12      5.7920      1.6742     -6.2262      0.0000 
  17   3  12      3.7930      2.7161      5.0116      0.0000 
 -26   4  12      0.0000      3.9234     -1.3972      0.0000 
 -24   4  12     16.6824      0.9822    -14.1268      0.0000 
 -22   4  12      5.5393      2.0019      5.3476      0.0000 
 -20   4  12      1.7958      2.7876     -2.2972      0.0000 
 -18   4  12      3.1390      2.3299     -5.2181      0.0000 
 -16   4  12     49.2864      0.8047     50.7835      0.0000 
 -14   4  12     30.1253      0.5238     30.2511      0.0000 
 -12   4  12     51.7053      0.5655    -55.0871      0.0000 
 -10   4  12     32.0928      0.5010    -32.1280      0.0000 
  -8   4  12      3.9698      1.4470      5.2936      0.0000 
  -6   4  12     18.5400      0.4993     16.0990      0.0000 
  -4   4  12     15.9029      0.4512     15.6409      0.0000 
  -2   4  12      0.0000      1.7274      3.6395      0.0000 
   0   4  12     31.8640      0.4046     31.6118      0.0000 
   2   4  12     16.9095      0.4828    -18.3646      0.0000 
   4   4  12     24.4047      0.5177    -24.1381      0.0000 
   6   4  12     29.1215      0.6794     28.0637      0.0000 
   8   4  12      9.3287      0.9596      8.8047      0.0000 
  10   4  12      0.0000      2.2863     -0.0268      0.0000 
  12   4  12     10.7559      1.0754     10.6592      0.0000 
  14   4  12      0.0000      2.4481     -0.7670      0.0000 
  16   4  12      0.0000      2.5862      1.7959      0.0000 
 -25   5  12     17.5117      1.5700     14.3582      0.0000 
 -23   5  12     11.9575      1.2400    -10.7538      0.0000 
 -21   5  12      7.3194      1.4664      7.7854      0.0000 
 -19   5  12     28.8648      0.7061     29.6198      0.0000 
 -17   5  12     24.2318      0.7590    -22.3687      0.0000 
 -15   5  12     66.7510      0.7607    -69.0105      0.0000 
 -13   5  12     60.8463      0.6695     60.9261      0.0000 
 -11   5  12     63.1784      0.6298     65.3275      0.0000 
  -9   5  12    100.3793      0.8494   -101.4956      0.0000 
  -7   5  12     29.8757      0.5095     29.1970      0.0000 
  -5   5  12     41.9154      0.5155     40.3808      0.0000 
  -3   5  12      1.2169      2.0630     -0.2483      0.0000 
  -1   5  12     13.6970      0.5422    -12.9365      0.0000 
   1   5  12      4.2549      1.2815     -5.1260      0.0000 
   3   5  12     12.8607      0.8662     11.7854      0.0000 
   5   5  12     35.9214      0.5820    -36.4917      0.0000 
   7   5  12     15.3318      0.7266     13.9067      0.0000 
   9   5  12      3.9413      2.1057      5.0264      0.0000 
  11   5  12      4.5972      1.9315     -4.6182      0.0000 
  13   5  12      8.4611      1.2328     -9.0921      0.0000 
  15   5  12      5.1403      1.8744     -4.0367      0.0000 
  17   5  12      0.0000      2.8334     -0.7013      0.0000 
 -24   6  12      3.4515      3.1751      0.9928      0.0000 
 -22   6  12      3.9283      2.6694      2.7357      0.0000 
 -20   6  12      5.0575      2.1042      6.0947      0.0000 
 -18   6  12     14.0907      0.9186    -12.4790      0.0000 
 -16   6  12     20.6062      0.8898    -20.1737      0.0000 
 -14   6  12      6.9767      1.3373     -7.6913      0.0000 
 -12   6  12      6.9468      1.2041     -5.6067      0.0000 
 -10   6  12      5.8620      1.2615      5.3149      0.0000 
  -8   6  12     20.7101      0.8432    -21.7182      0.0000 
  -6   6  12     23.0206      0.5534     22.3010      0.0000 
  -4   6  12     18.0608      0.5819     15.6596      0.0000 
  -2   6  12     32.2008      0.5559    -31.5899      0.0000 
   0   6  12     28.1444      0.5337     29.1941      0.0000 
   2   6  12     13.6521      0.6867     14.3900      0.0000 
   4   6  12     31.5434      0.6459    -30.7601      0.0000 
   6   6  12     13.7927      0.7786    -14.0958      0.0000 
   8   6  12     17.2909      0.7426     17.4656      0.0000 
  10   6  12      9.3481      1.1084     -9.8221      0.0000 
  12   6  12     19.8069      0.7742    -18.7324      0.0000 
  14   6  12      4.2194      2.4176      0.0410      0.0000 
 -23   7  12      2.6799      3.7179      0.7876      0.0000 
 -21   7  12      8.1519      1.5273     -9.8496      0.0000 
 -19   7  12      0.0000      2.7786     -3.4256      0.0000 
 -17   7  12     13.9448      0.9315     13.9741      0.0000 
 -15   7  12      4.3675      2.1323     -4.3732      0.0000 
 -13   7  12      7.4823      1.3378      7.8882      0.0000 
 -11   7  12     53.6038      0.6570     56.1290      0.0000 
  -9   7  12     46.1584      0.6146    -46.4678      0.0000 
  -7   7  12     23.2681      0.5828    -23.2597      0.0000 
  -5   7  12      3.4357      2.0838     -5.0225      0.0000 
  -3   7  12     13.2829      0.7063    -13.6989      0.0000 
  -1   7  12      9.9820      0.8687     10.5369      0.0000 
   1   7  12      0.0000      2.2508     -1.1182      0.0000 
   3   7  12     10.0740      0.9475     11.1894      0.0000 
   5   7  12      0.0000      2.4070     -2.8997      0.0000 
   7   7  12     19.7026      0.7983     19.4265      0.0000 
   9   7  12      5.1563      1.9979      3.7506      0.0000 
  11   7  12      0.0000      2.6379      1.2180      0.0000 
  13   7  12      4.7511      2.1085      4.4625      0.0000 
 -20   8  12      8.4105      1.5986     -6.9213      0.0000 
 -18   8  12     20.5465      0.8559    -18.8613      0.0000 
 -16   8  12     23.4079      0.8620     22.4154      0.0000 
 -14   8  12      9.4219      1.1933    -10.0460      0.0000 
 -12   8  12      2.9259      2.5152     -0.7267      0.0000 
 -10   8  12     39.9549      0.8636     40.1122      0.0000 
  -8   8  12      2.1100      2.3941      1.1873      0.0000 
  -6   8  12     13.9792      0.7853    -13.6203      0.0000 
  -4   8  12     22.4309      0.7037    -23.8738      0.0000 
  -2   8  12     34.2876      0.6101     35.0619      0.0000 
   0   8  12      0.0000      2.3310     -0.0312      0.0000 
   2   8  12     28.8981      0.6524    -29.6016      0.0000 
   4   8  12      5.8958      1.8041      5.2343      0.0000 
   6   8  12      8.7310      1.3646      9.2202      0.0000 
   8   8  12      9.7460      1.4367      8.6299      0.0000 
  10   8  12     10.9577      1.1918    -11.5727      0.0000 
  12   8  12      7.9000      1.7271      7.4475      0.0000 
 -19   9  12      3.7347      3.2655      4.8108      0.0000 
 -17   9  12      2.9214      2.9189     -0.9150      0.0000 
 -15   9  12      4.2917      2.4691      2.7108      0.0000 
 -13   9  12      7.3835      1.5937     -8.1351      0.0000 
 -11   9  12     12.9264      1.0874    -12.9647      0.0000 
  -9   9  12      8.2716      1.3938     -8.9439      0.0000 
  -7   9  12      5.1819      2.4347      4.4077      0.0000 
  -5   9  12     20.0966      0.7172     19.8115      0.0000 
  -3   9  12      8.8493      1.3465      7.6030      0.0000 
  -1   9  12      6.3168      1.8066      4.7296      0.0000 
   1   9  12     10.9524      0.9907    -10.5107      0.0000 
   3   9  12      8.3581      1.2163     -8.1657      0.0000 
   5   9  12      4.3919      2.5756     -4.1260      0.0000 
   7   9  12      1.2913      2.9679      1.5725      0.0000 
   9   9  12      6.3502      2.1773     -6.2031      0.0000 
 -16  10  12      9.6379      2.3008     -8.7239      0.0000 
 -14  10  12      4.4783      2.4571      5.2912      0.0000 
 -12  10  12     16.1494      1.2082     16.4657      0.0000 
 -10  10  12     10.8181      1.2625     -9.3879      0.0000 
  -8  10  12     16.5161      1.2236    -17.1418      0.0000 
  -6  10  12      2.9769      2.9087      6.6643      0.0000 
  -4  10  12      8.1316      1.4739     -8.8040      0.0000 
  -2  10  12      4.2193      2.3520     -3.8926      0.0000 
   0  10  12      4.6349      2.2003      5.7071      0.0000 
   2  10  12      7.5911      1.5813      5.2036      0.0000 
   4  10  12     11.0894      1.4275    -10.4361      0.0000 
   6  10  12      8.2579      1.7824      8.3788      0.0000 
   8  10  12      0.0000      3.9802      4.2410      0.0000 
 -11  11  12      2.9715      2.8666     -2.4754      0.0000 
  -9  11  12     14.9199      1.2220    -13.9774      0.0000 
  -7  11  12      9.6819      1.5952     10.4622      0.0000 
  -5  11  12     13.7468      1.2329     15.1261      0.0000 
  -3  11  12      0.0000      3.2900     -5.9677      0.0000 
  -1  11  12     10.2332      1.4402     -9.1669      0.0000 
   1  11  12      5.1247      2.3903      4.7164      0.0000 
   3  11  12     14.0878      1.1443     15.0597      0.0000 
 -27   1  13      0.0000      3.8534      3.3272      0.0000 
 -25   1  13     11.0076      1.4952     11.3352      0.0000 
 -23   1  13     15.4161      0.9904    -14.2691      0.0000 
 -21   1  13     47.7271      0.7411    -48.2802      0.0000 
 -19   1  13      0.0000      2.3711      1.5947      0.0000 
 -17   1  13     26.7895      0.5434     27.5018      0.0000 
 -15   1  13     26.3415      0.5431    -25.9048      0.0000 
 -13   1  13      2.5460      1.9820     -1.1543      0.0000 
 -11   1  13     18.3925      0.5031     18.0450      0.0000 
  -9   1  13     54.5857      0.5159    -55.1087      0.0000 
  -7   1  13     31.8355      0.3887    -31.7567      0.0000 
  -5   1  13     20.9858      0.3931    -20.2867      0.0000 
  -3   1  13     48.2164      0.4233     45.1838      0.0000 
  -1   1  13      0.0000      1.6758      2.6421      0.0000 
   1   1  13     43.9940      0.4248    -43.9361      0.0000 
   3   1  13     15.1493      0.6435     16.5408      0.0000 
   5   1  13     46.7725      0.5175    -44.8432      0.0000 
   7   1  13     41.1147      0.5452    -40.5877      0.0000 
   9   1  13      0.0000      2.3565      1.8986      0.0000 
  11   1  13     19.3640      0.7364     20.0544      0.0000 
  13   1  13     17.1981      0.9563    -17.4443      0.0000 
  15   1  13     11.1414      1.2084    -11.4693      0.0000 
  17   1  13     18.7461      1.0063     18.4721      0.0000 
 -26   2  13     12.3806      2.1234     13.8274      0.0000 
 -24   2  13      8.7979      1.5465      8.1685      0.0000 
 -22   2  13      0.0000      2.7636      0.4880      0.0000 
 -20   2  13     30.4948      0.6624     28.8609      0.0000 
 -18   2  13     10.6843      0.8904    -10.2717      0.0000 
 -16   2  13     44.7303      0.5917    -44.9781      0.0000 
 -14   2  13     15.7927      0.7584    -14.6676      0.0000 
 -12   2  13      6.9817      0.8645      6.8932      0.0000 
 -10   2  13     31.9556      0.4415     31.7679      0.0000 
  -8   2  13      0.0000      1.7034     -1.8895      0.0000 
  -6   2  13     21.6587      0.4036    -21.5933      0.0000 
  -4   2  13     53.6194      0.5023     53.1428      0.0000 
  -2   2  13     31.9357      0.3806     32.4210      0.0000 
   0   2  13     37.4598      0.4038    -37.0786      0.0000 
   2   2  13     11.1527      0.5277     11.1924      0.0000 
   4   2  13     36.2065      0.5127     35.8240      0.0000 
   6   2  13     34.5487      0.4990    -34.6571      0.0000 
   8   2  13      1.6732      2.2595     -2.1989      0.0000 
  10   2  13     18.2945      0.7269     19.8964      0.0000 
  12   2  13      7.1566      1.2777     -4.6921      0.0000 
  14   2  13      0.0000      2.4265     -1.3830      0.0000 
  16   2  13      1.1244      2.7852     -0.9183      0.0000 
  18   2  13      2.8512      3.8519      5.8274      0.0000 
 -27   3  13      6.6602      3.6570     -6.4150      0.0000 
 -25   3  13      7.4776      1.8126      5.8573      0.0000 
 -23   3  13      0.0000      2.6753      1.2997      0.0000 
 -21   3  13     13.0433      1.0037    -13.6253      0.0000 
 -19   3  13      3.8518      2.2070      4.8641      0.0000 
 -17   3  13     28.3031      0.6447     28.4784      0.0000 
 -15   3  13     18.9609      0.5778     19.0111      0.0000 
 -13   3  13      5.1702      1.2472      4.9540      0.0000 
 -11   3  13     28.7742      0.5486     29.7369      0.0000 
  -9   3  13     27.7196      0.4844    -26.2659      0.0000 
  -7   3  13     41.1179      0.4623     38.3375      0.0000 
  -5   3  13      2.7478      1.6549     -3.7138      0.0000 
  -3   3  13     41.0754      0.4104    -40.2711      0.0000 
  -1   3  13     53.8723      0.4682     52.1736      0.0000 
   1   3  13      0.0000      1.7824     -0.1519      0.0000 
   3   3  13      0.0000      1.9710      2.4209      0.0000 
   5   3  13     17.9446      0.5887     18.4087      0.0000 
   7   3  13     30.8850      0.6813     31.8580      0.0000 
   9   3  13      0.0000      2.2677      1.0861      0.0000 
  11   3  13      2.6960      2.3759     -4.5500      0.0000 
  13   3  13      4.5062      1.9784     -4.0309      0.0000 
  15   3  13      1.9892      2.6090     -0.9363      0.0000 
  17   3  13     10.8629      1.3476     11.0668      0.0000 
 -26   4  13      9.4158      1.9302     -8.6152      0.0000 
 -24   4  13      8.9306      1.4879     -7.5030      0.0000 
 -22   4  13     12.1055      1.1294     13.0469      0.0000 
 -20   4  13      6.5940      1.6493      7.1891      0.0000 
 -18   4  13     16.3042      0.8725    -14.0089      0.0000 
 -16   4  13     27.2839      0.6109    -27.6756      0.0000 
 -14   4  13     51.6390      0.5837     52.4189      0.0000 
 -12   4  13      4.0985      2.1151      4.5520      0.0000 
 -10   4  13     53.6607      0.5722    -55.0238      0.0000 
  -8   4  13     34.6357      0.4996     35.7564      0.0000 
  -6   4  13      0.0000      1.9964      0.2429      0.0000 
  -4   4  13     45.0561      0.5212    -45.1147      0.0000 
  -2   4  13     25.3021      0.4040    -24.3436      0.0000 
   0   4  13     22.1539      0.4267     23.5245      0.0000 
   2   4  13     27.4519      0.4525    -26.5549      0.0000 
   4   4  13     26.6536      0.5366    -27.2305      0.0000 
   6   4  13     29.9202      0.5950     29.6258      0.0000 
   8   4  13      6.5387      1.2964      7.6819      0.0000 
  10   4  13     22.5788      0.7505    -23.1574      0.0000 
  12   4  13      5.9990      1.5979      5.4624      0.0000 
  14   4  13     16.3995      0.8536     16.4192      0.0000 
  16   4  13     17.6163      0.8853    -18.3136      0.0000 
 -25   5  13      0.0000      3.1014      5.0933      0.0000 
 -23   5  13      3.3923      2.8165      2.9049      0.0000 
 -21   5  13      3.3489      2.7340     -1.8739      0.0000 
 -19   5  13     10.9106      1.1488     10.4969      0.0000 
 -17   5  13     10.4091      1.0407    -11.1746      0.0000 
 -15   5  13     13.2190      0.7830    -13.2740      0.0000 
 -13   5  13     12.2004      0.7748    -11.3427      0.0000 
 -11   5  13     11.7663      0.7536    -13.5081      0.0000 
  -9   5  13     10.7814      0.7642     -9.4277      0.0000 
  -7   5  13      5.1848      1.2779     -5.2102      0.0000 
  -5   5  13      0.0000      2.0681      0.2639      0.0000 
  -3   5  13     26.0312      0.5155    -25.7234      0.0000 
  -1   5  13     19.3925      0.5188     20.1800      0.0000 
   1   5  13      9.2452      0.7273      8.1179      0.0000 
   3   5  13     31.3044      0.5116    -32.1111      0.0000 
   5   5  13     10.4873      0.8792     10.9306      0.0000 
   7   5  13      5.0986      1.8729     -5.0223      0.0000 
   9   5  13     14.3497      0.8219    -13.6576      0.0000 
  11   5  13      2.6966      2.4956     -3.4800      0.0000 
  13   5  13      3.9793      2.2951      1.1310      0.0000 
  15   5  13      0.0000      2.5796      1.0073      0.0000 
 -24   6  13      1.8681      3.4361     -3.0063      0.0000 
 -22   6  13     22.3204      0.9963    -20.1798      0.0000 
 -20   6  13      5.3813      2.1033     -6.3251      0.0000 
 -18   6  13     18.2247      0.8155     17.0793      0.0000 
 -16   6  13      3.7904      2.3533     -1.4103      0.0000 
 -14   6  13     11.0519      0.8793     13.1450      0.0000 
 -12   6  13     24.9268      0.6221     23.4555      0.0000 
 -10   6  13      9.0770      0.9279    -12.2530      0.0000 
  -8   6  13     27.9881      0.5477    -28.7110      0.0000 
  -6   6  13     24.2399      0.5589     23.6718      0.0000 
  -4   6  13     29.3762      0.6386     27.4338      0.0000 
  -2   6  13      3.9804      1.8697     -4.5987      0.0000 
   0   6  13     14.3790      0.6727     13.6925      0.0000 
   2   6  13      1.9053      2.3123      4.0874      0.0000 
   4   6  13      9.8756      1.0325     11.4425      0.0000 
   6   6  13     10.2560      1.1603     -9.5540      0.0000 
   8   6  13     11.9237      0.9159    -10.5793      0.0000 
  10   6  13     14.5404      0.9259     13.9965      0.0000 
  12   6  13      8.7150      1.2495      6.7360      0.0000 
  14   6  13      3.3394      2.7021      3.1985      0.0000 
 -23   7  13      5.8887      3.0797      4.5518      0.0000 
 -21   7  13     15.2041      1.0846    -14.5760      0.0000 
 -19   7  13     15.9889      1.0320     15.9820      0.0000 
 -17   7  13      7.3795      1.3986      6.4048      0.0000 
 -15   7  13     39.8475      0.6978    -40.1514      0.0000 
 -13   7  13     11.7521      0.9916     10.2114      0.0000 
 -11   7  13     18.9094      0.9504     18.0004      0.0000 
  -9   7  13     34.9458      0.5620     36.3966      0.0000 
  -7   7  13     26.8133      0.5752    -27.4752      0.0000 
  -5   7  13      4.4477      1.7971      3.5327      0.0000 
  -3   7  13     40.7367      0.6086     41.8830      0.0000 
  -1   7  13     27.8358      0.6668    -26.8469      0.0000 
   1   7  13      6.5247      1.2889     -6.4881      0.0000 
   3   7  13     19.2664      0.6934     19.3504      0.0000 
   5   7  13      2.2903      2.5799      2.5340      0.0000 
   7   7  13     27.4857      0.8126    -27.4684      0.0000 
   9   7  13     15.3761      0.9485     14.0734      0.0000 
  11   7  13     18.4624      0.9017     16.6810      0.0000 
  13   7  13      9.0692      1.4696     -9.8221      0.0000 
 -20   8  13      3.2529      2.9288      3.9161      0.0000 
 -18   8  13      6.4488      1.9790     -8.3877      0.0000 
 -16   8  13      6.1213      1.7167      4.4840      0.0000 
 -14   8  13      4.1876      2.4548     -2.7933      0.0000 
 -12   8  13      8.6011      1.1975     -9.2654      0.0000 
 -10   8  13      0.0000      2.4688     -0.1243      0.0000 
  -8   8  13     17.9068      0.7288    -17.5659      0.0000 
  -6   8  13      0.0000      2.3928      3.3962      0.0000 
  -4   8  13      2.4061      2.3732     -0.5172      0.0000 
  -2   8  13     12.8865      0.9035    -12.3698      0.0000 
   0   8  13     13.4647      0.8975    -12.7468      0.0000 
   2   8  13     13.6467      0.8528     11.7900      0.0000 
   4   8  13      3.1001      2.7129      1.1271      0.0000 
   6   8  13      4.5338      3.2554      1.5467      0.0000 
   8   8  13      6.6250      1.7941      6.5316      0.0000 
  10   8  13     18.9104      1.0252    -18.2524      0.0000 
  12   8  13      9.2968      2.6391     -8.6928      0.0000 
 -19   9  13     14.6537      1.3894    -13.7808      0.0000 
 -17   9  13      1.8927      2.7497      3.9840      0.0000 
 -15   9  13     17.8424      0.9656     17.1997      0.0000 
 -13   9  13      3.8638      2.5317     -4.0118      0.0000 
 -11   9  13     12.3259      1.0147    -11.4243      0.0000 
  -9   9  13     15.6686      1.5395     15.2190      0.0000 
  -7   9  13      2.2785      2.5270     -2.8225      0.0000 
  -5   9  13     21.3862      0.7768    -21.3217      0.0000 
  -3   9  13      4.1165      2.3002     -4.2050      0.0000 
  -1   9  13     18.6499      0.8092     17.3795      0.0000 
   1   9  13      7.7577      1.6344     -8.6892      0.0000 
   3   9  13     12.8542      1.2067    -13.4633      0.0000 
   5   9  13      1.4825      2.8561      4.1605      0.0000 
   7   9  13      0.0000      2.9776      0.9396      0.0000 
   9   9  13     15.3650      1.4197     16.2950      0.0000 
 -16  10  13      0.0000      3.5294      2.7452      0.0000 
 -14  10  13     17.1566      0.9280     16.5961      0.0000 
 -12  10  13      8.0014      1.5704     -6.6162      0.0000 
 -10  10  13      0.0000      2.8132     -2.2401      0.0000 
  -8  10  13      8.4848      1.4879      7.3987      0.0000 
  -6  10  13      0.0000      3.0638      2.3484      0.0000 
  -4  10  13      0.0000      2.6841      0.3297      0.0000 
  -2  10  13      7.1775      1.5314      8.1539      0.0000 
   0  10  13      3.3849      2.7071      5.8327      0.0000 
   2  10  13      0.0000      2.7618      2.2856      0.0000 
   4  10  13     11.3855      1.5661    -11.6907      0.0000 
   6  10  13      5.3225      2.9264      4.5419      0.0000 
 -11  11  13      4.0189      3.8090      1.0757      0.0000 
  -9  11  13      2.2569      3.0142      3.7784      0.0000 
  -7  11  13      9.4027      1.6237     -8.4671      0.0000 
  -5  11  13      0.0000      2.9542      1.6650      0.0000 
  -3  11  13      6.6337      2.2807      3.3833      0.0000 
  -1  11  13      5.0651      2.3793      5.5264      0.0000 
   1  11  13      0.0000      2.8544     -4.1208      0.0000 
 -26   0  14      5.3565      3.9547     -5.5774      0.0000 
 -24   0  14      3.9601      3.6372      3.6327      0.0000 
 -22   0  14     31.2709      0.8975    -32.4994      0.0000 
 -20   0  14     18.1444      0.9984    -17.0068      0.0000 
 -18   0  14     32.2691      0.8281     33.7195      0.0000 
 -16   0  14     21.8308      0.9964    -20.4189      0.0000 
 -14   0  14     26.4282      0.6615     25.4841      0.0000 
 -12   0  14      8.0582      1.0904     -9.0066      0.0000 
 -10   0  14     75.9294      0.9076    -79.2550      0.0000 
  -8   0  14     12.2031      0.7973     12.7422      0.0000 
  -6   0  14     19.0832      0.6624     19.4512      0.0000 
  -4   0  14     70.0725      0.8512    -68.9134      0.0000 
  -2   0  14     57.0142      0.6708    -57.1522      0.0000 
   0   0  14     74.4542      0.8086     74.9652      0.0000 
   2   0  14     28.4011      0.6605    -29.1428      0.0000 
   4   0  14     45.3530      0.7299    -45.8689      0.0000 
   6   0  14      0.0000      2.5805     -3.2822      0.0000 
   8   0  14     40.4226      0.7601     41.5086      0.0000 
  10   0  14     17.1128      1.4482     17.3462      0.0000 
  12   0  14     34.5508      1.4103    -35.9483      0.0000 
  14   0  14      9.0158      1.9713      9.1290      0.0000 
  16   0  14      5.7454      2.9720     -5.8281      0.0000 
 -27   1  14     13.2534      2.1137     14.0410      0.0000 
 -25   1  14     15.5369      1.2477    -15.5662      0.0000 
 -23   1  14     21.0389      1.1479    -21.0116      0.0000 
 -21   1  14     43.0750      0.7348     43.7112      0.0000 
 -19   1  14     46.3657      0.6593     46.7181      0.0000 
 -17   1  14     57.3944      0.6440    -58.3240      0.0000 
 -15   1  14      3.9290      1.6514      2.3361      0.0000 
 -13   1  14      6.2441      1.0505      5.3135      0.0000 
 -11   1  14      2.7354      1.9629     -1.1462      0.0000 
  -9   1  14      4.0667      1.2932     -3.5992      0.0000 
  -7   1  14     31.1794      0.4405    -33.0668      0.0000 
  -5   1  14     60.9869      0.5516     61.8031      0.0000 
  -3   1  14     22.0021      0.4172    -21.9858      0.0000 
  -1   1  14      0.0000      1.7415     -2.6544      0.0000 
   1   1  14     13.0206      0.5065     15.6115      0.0000 
   3   1  14      5.3452      1.2319      5.8868      0.0000 
   5   1  14      3.6415      1.6926     -1.6697      0.0000 
   7   1  14      0.0000      2.0950     -0.0453      0.0000 
   9   1  14      2.6799      2.3076     -4.4782      0.0000 
  11   1  14      7.8087      1.2072     -9.5269      0.0000 
  13   1  14     18.7603      0.9979     19.0596      0.0000 
  15   1  14      2.5387      2.7647     -4.6634      0.0000 
  17   1  14      3.8060      2.9747     -4.4084      0.0000 
 -26   2  14      6.7051      2.7196     -5.8272      0.0000 
 -24   2  14     28.4975      0.8903     26.5415      0.0000 
 -22   2  14      6.7825      2.0185      7.2888      0.0000 
 -20   2  14     47.2581      0.7429    -47.6388      0.0000 
 -18   2  14     19.8468      0.6708     19.8704      0.0000 
 -16   2  14     43.3785      0.5953     44.9673      0.0000 
 -14   2  14     18.1128      0.6666    -18.2309      0.0000 
 -12   2  14     22.0834      0.6177    -22.8880      0.0000 
 -10   2  14     59.9067      0.5901     61.1576      0.0000 
  -8   2  14     59.1855      0.5821     57.8618      0.0000 
  -6   2  14     38.7429      0.4469    -38.3322      0.0000 
  -4   2  14     21.4296      0.4476    -19.0354      0.0000 
  -2   2  14     59.3902      0.5464     57.7546      0.0000 
   0   2  14      0.0000      1.7921     -0.1457      0.0000 
   2   2  14     10.7618      0.6058     -8.7302      0.0000 
   4   2  14     39.3208      0.5023     39.0373      0.0000 
   6   2  14     10.5178      0.9244    -11.4917      0.0000 
   8   2  14     11.4090      0.8616    -10.7962      0.0000 
  10   2  14      5.1957      1.6606      5.8528      0.0000 
  12   2  14      0.7435      2.4399      0.4850      0.0000 
  14   2  14      3.0957      2.5776     -2.8926      0.0000 
  16   2  14      3.3409      2.8707     -3.2733      0.0000 
 -25   3  14     11.2415      1.4107     11.4997      0.0000 
 -23   3  14     17.0060      1.0388    -16.6003      0.0000 
 -21   3  14     21.4549      0.7474    -19.7349      0.0000 
 -19   3  14      2.9427      2.6574     -6.9838      0.0000 
 -17   3  14     22.6712      0.6307    -22.6904      0.0000 
 -15   3  14     29.1400      0.5816     31.1486      0.0000 
 -13   3  14      8.1670      0.9725     -9.9077      0.0000 
 -11   3  14     11.0042      0.8526     -8.2599      0.0000 
  -9   3  14     45.4872      0.5279     47.4471      0.0000 
  -7   3  14     54.7624      0.5265    -57.0843      0.0000 
  -5   3  14     18.0652      0.4821    -17.6409      0.0000 
  -3   3  14     42.9209      0.4523     42.7752      0.0000 
  -1   3  14      0.0000      1.8775     -5.1991      0.0000 
   1   3  14     58.1905      0.5025    -56.0244      0.0000 
   3   3  14      7.9181      1.0606      6.8025      0.0000 
   5   3  14     33.5140      0.5432     33.5138      0.0000 
   7   3  14     36.7519      0.6113    -35.7377      0.0000 
   9   3  14     16.5174      0.7536    -15.2105      0.0000 
  11   3  14     27.8864      0.6785     27.4146      0.0000 
  13   3  14      3.7670      2.4755      0.4921      0.0000 
  15   3  14     11.4836      1.0938    -12.1417      0.0000 
 -26   4  14     19.5685      1.8603    -17.9283      0.0000 
 -24   4  14      7.6269      1.6242      6.1148      0.0000 
 -22   4  14     18.7232      0.9244     17.9624      0.0000 
 -20   4  14      0.0000      2.6483     -3.9760      0.0000 
 -18   4  14      1.1637      2.4357     -3.2415      0.0000 
 -16   4  14     23.2667      0.8485     22.5167      0.0000 
 -14   4  14     37.8100      0.5886    -37.8040      0.0000 
 -12   4  14     48.5971      0.5663    -51.6457      0.0000 
 -10   4  14     16.9589      0.5948     18.8667      0.0000 
  -8   4  14     10.3156      0.7533    -11.1298      0.0000 
  -6   4  14      6.2940      1.0497      5.4642      0.0000 
  -4   4  14      4.3323      1.4716     -4.4361      0.0000 
  -2   4  14      0.0000      1.8644      0.4573      0.0000 
   0   4  14      7.5360      0.8028     -7.3198      0.0000 
   2   4  14      0.0000      1.9623     -0.6136      0.0000 
   4   4  14      1.2191      2.2435     -2.0542      0.0000 
   6   4  14     14.8394      0.7597    -15.7566      0.0000 
   8   4  14     17.9351      0.8374     17.2182      0.0000 
  10   4  14     11.6894      0.9456    -13.1545      0.0000 
  12   4  14      3.7284      2.5412     -3.0697      0.0000 
  14   4  14      0.0000      2.6073      2.1989      0.0000 
  16   4  14      3.3492      2.8962     -2.2008      0.0000 
 -25   5  14      2.8546      3.0973     -0.1378      0.0000 
 -23   5  14     19.0537      1.0113    -18.9291      0.0000 
 -21   5  14     11.3009      1.7882     11.1431      0.0000 
 -19   5  14     22.8941      0.9663     22.7612      0.0000 
 -17   5  14      9.7685      1.0627    -11.2920      0.0000 
 -15   5  14      2.2124      2.4360     -4.3447      0.0000 
 -13   5  14     63.1963      0.6505     63.4787      0.0000 
 -11   5  14     10.2253      0.8464    -10.1488      0.0000 
  -9   5  14     56.5343      0.6049    -57.4177      0.0000 
  -7   5  14     44.6082      0.5506     44.7403      0.0000 
  -5   5  14     29.3100      0.6590     28.8728      0.0000 
  -3   5  14     33.5431      0.5958    -32.2687      0.0000 
  -1   5  14      2.2317      2.2290      4.1510      0.0000 
   1   5  14     23.6252      0.5521     22.9151      0.0000 
   3   5  14     11.3053      0.9910    -12.4496      0.0000 
   5   5  14      0.0000      2.2976      0.7667      0.0000 
   7   5  14     27.5176      0.8394     25.6091      0.0000 
   9   5  14     15.6387      1.1247     15.4104      0.0000 
  11   5  14     14.2051      0.8900    -12.6771      0.0000 
  13   5  14      7.7078      1.4143     -7.8361      0.0000 
  15   5  14      3.6503      2.7077     -3.2585      0.0000 
 -24   6  14      7.3106      2.2724      4.2518      0.0000 
 -22   6  14      4.1614      2.8022     -0.5894      0.0000 
 -20   6  14      6.2771      1.8319      5.5512      0.0000 
 -18   6  14      2.1529      2.6755      1.0667      0.0000 
 -16   6  14      4.3997      2.3012     -2.8945      0.0000 
 -14   6  14     11.3223      0.8917     13.1791      0.0000 
 -12   6  14      0.0000      2.3211     -0.7440      0.0000 
 -10   6  14     10.1220      0.8949     10.5841      0.0000 
  -8   6  14     21.6869      0.5875    -20.7656      0.0000 
  -6   6  14     25.9054      0.5620     25.9051      0.0000 
  -4   6  14     14.8958      0.6803    -14.7701      0.0000 
  -2   6  14     21.9341      1.0204    -21.8109      0.0000 
   0   6  14     34.5284      0.5923     34.9523      0.0000 
   2   6  14     14.7019      1.3254     13.5175      0.0000 
   4   6  14     23.2172      0.7142    -22.7407      0.0000 
   6   6  14     26.2429      0.7303    -25.9525      0.0000 
   8   6  14     31.7933      0.7621     31.5723      0.0000 
  10   6  14      3.8863      2.4322     -2.2665      0.0000 
  12   6  14      7.9033      1.4291     -7.5388      0.0000 
  14   6  14     19.7668      0.8668     18.9982      0.0000 
 -21   7  14      5.3736      2.2569     -2.2063      0.0000 
 -19   7  14      3.1180      2.8306      5.1378      0.0000 
 -17   7  14      7.1086      1.6190     -8.7923      0.0000 
 -15   7  14     23.3329      1.0084    -23.2750      0.0000 
 -13   7  14      6.0987      1.5379     -5.7269      0.0000 
 -11   7  14     15.7983      0.7626     14.8346      0.0000 
  -9   7  14      4.6651      1.6497     -6.4705      0.0000 
  -7   7  14     23.0283      0.6030    -22.3649      0.0000 
  -5   7  14     17.1257      0.6977     15.6874      0.0000 
  -3   7  14     18.1177      0.7019    -17.5118      0.0000 
  -1   7  14      5.8185      1.5427     -3.3402      0.0000 
   1   7  14      7.3824      1.3334      5.6511      0.0000 
   3   7  14      5.6808      2.0996     -5.8980      0.0000 
   5   7  14     19.6955      1.1848     20.0472      0.0000 
   7   7  14     20.1245      0.8192    -19.8639      0.0000 
   9   7  14      8.9467      1.3875    -10.3595      0.0000 
  11   7  14      4.4329      2.6350      4.6647      0.0000 
 -20   8  14     31.1686      0.9800    -31.1047      0.0000 
 -18   8  14     17.6765      1.1009     16.8525      0.0000 
 -16   8  14     11.9707      1.4261     13.0413      0.0000 
 -14   8  14     16.2448      1.1224    -16.1288      0.0000 
 -12   8  14      7.2590      1.4341     -7.8114      0.0000 
 -10   8  14     27.2109      0.6700     26.3392      0.0000 
  -8   8  14     11.1004      1.1199     11.9181      0.0000 
  -6   8  14     20.0573      0.6978    -19.6982      0.0000 
  -4   8  14      4.9829      1.7513     -1.4075      0.0000 
  -2   8  14     19.1272      0.7746     19.4058      0.0000 
   0   8  14     11.1636      1.0153    -11.0449      0.0000 
   2   8  14     12.5231      1.1046    -12.2081      0.0000 
   4   8  14     13.4979      1.1485     13.9951      0.0000 
   6   8  14     11.3788      1.3365    -12.2472      0.0000 
   8   8  14      5.4349      2.3378      5.5930      0.0000 
  10   8  14      4.4354      2.8128      4.7753      0.0000 
 -17   9  14      4.6336      2.6981     -3.4410      0.0000 
 -15   9  14      0.0000      2.7001      3.6369      0.0000 
 -13   9  14      7.7236      1.4289     -8.9172      0.0000 
 -11   9  14      4.6493      2.3266      6.6814      0.0000 
  -9   9  14     13.3546      1.0718     11.9519      0.0000 
  -7   9  14     18.7771      0.8193    -19.5018      0.0000 
  -5   9  14     24.4242      0.7531     24.9394      0.0000 
  -3   9  14      4.5134      2.6337      1.6859      0.0000 
  -1   9  14      2.5763      2.6036     -0.9809      0.0000 
   1   9  14      0.0000      2.5560      0.7792      0.0000 
   3   9  14      3.3757      2.9395     -1.5662      0.0000 
   5   9  14      6.7590      2.0087      7.5928      0.0000 
   7   9  14     15.1086      1.2187    -13.8988      0.0000 
 -14  10  14      6.8865      1.6722      5.2562      0.0000 
 -12  10  14      3.5032      3.0224      2.5329      0.0000 
 -10  10  14     17.4042      0.9952    -15.6393      0.0000 
  -8  10  14      0.0000      2.7233     -0.5292      0.0000 
  -6  10  14      7.4941      1.7811      5.1212      0.0000 
  -4  10  14      5.9742      1.9141     -5.0736      0.0000 
  -2  10  14     13.6048      0.9942    -14.3274      0.0000 
   0  10  14     14.5817      0.9964     13.6622      0.0000 
   2  10  14      4.6403      2.7438      3.4685      0.0000 
   4  10  14     10.0445      1.7859     -8.8643      0.0000 
  -9  11  14     13.5327      2.0548    -12.0651      0.0000 
  -7  11  14      9.0017      1.7201      8.2852      0.0000 
  -5  11  14      0.0000      2.9645      3.0836      0.0000 
  -3  11  14     11.3440      1.6285    -12.1441      0.0000 
  -1  11  14      0.0000      2.8627      2.0775      0.0000 
 -27   1  15      7.1293      4.4626     -1.3997      0.0000 
 -25   1  15      0.0000      3.0885     -0.1730      0.0000 
 -23   1  15      3.1347      2.8576     -6.9341      0.0000 
 -21   1  15      3.5289      2.5584      1.1971      0.0000 
 -19   1  15     58.5489      0.7234     58.9955      0.0000 
 -17   1  15     17.9865      0.6677     18.3703      0.0000 
 -15   1  15     49.7936      0.5681    -49.8872      0.0000 
 -13   1  15     27.8584      0.5172     27.9983      0.0000 
 -11   1  15     31.9779      0.5034     32.5386      0.0000 
  -9   1  15     66.6503      0.6250    -67.3780      0.0000 
  -7   1  15     42.8728      0.4811    -43.0654      0.0000 
  -5   1  15     46.3799      0.4956     47.4711      0.0000 
  -3   1  15      8.3967      0.7600     -9.0055      0.0000 
  -1   1  15     35.3977      0.4568    -34.6954      0.0000 
   1   1  15     59.6139      0.5285     60.2383      0.0000 
   3   1  15      9.6976      1.0121     10.2143      0.0000 
   5   1  15     30.0202      0.5541    -28.8132      0.0000 
   7   1  15      2.1234      2.2482      0.7354      0.0000 
   9   1  15      6.8262      1.2779      7.4751      0.0000 
  11   1  15      4.9514      1.8442     -6.9431      0.0000 
  13   1  15      9.2016      1.3494    -11.2065      0.0000 
  15   1  15      2.7765      2.8295      5.0778      0.0000 
 -26   2  15     17.6035      1.4391     17.7149      0.0000 
 -24   2  15      8.6221      1.4603      9.1242      0.0000 
 -22   2  15     34.8019      0.8285    -35.1532      0.0000 
 -20   2  15      3.8038      2.7026      4.2697      0.0000 
 -18   2  15     12.1415      0.8358     12.9791      0.0000 
 -16   2  15     47.3415      0.7057    -47.1981      0.0000 
 -14   2  15      8.4121      0.9491      7.6602      0.0000 
 -12   2  15     20.7618      0.5503     19.6023      0.0000 
 -10   2  15      6.0498      1.0464      5.7523      0.0000 
  -8   2  15     32.6351      0.5948    -33.4335      0.0000 
  -6   2  15      6.4827      0.9040      3.9956      0.0000 
  -4   2  15     27.7633      0.5432     26.4615      0.0000 
  -2   2  15     11.8251      0.5606    -10.3707      0.0000 
   0   2  15      4.2180      1.2835      3.5080      0.0000 
   2   2  15      5.2974      1.2271      6.8027      0.0000 
   4   2  15     11.6969      0.7010    -11.2380      0.0000 
   6   2  15     46.5786      0.6275    -46.8050      0.0000 
   8   2  15     34.2168      0.6222     34.4508      0.0000 
  10   2  15     21.1676      0.7134     22.0739      0.0000 
  12   2  15     10.7373      1.0284    -10.2968      0.0000 
  14   2  15      0.0000      2.6976      0.6511      0.0000 
  16   2  15      0.0000      3.3128     -2.1462      0.0000 
 -25   3  15     12.4786      1.3182    -13.6196      0.0000 
 -23   3  15      2.9122      2.9311      2.1947      0.0000 
 -21   3  15      6.5176      1.9176      8.8000      0.0000 
 -19   3  15      5.8743      1.5785     -6.2855      0.0000 
 -17   3  15     14.5359      0.7516     14.2747      0.0000 
 -15   3  15     19.9099      0.7156    -20.2856      0.0000 
 -13   3  15     20.7255      0.6634    -22.0686      0.0000 
 -11   3  15     30.9278      0.6713     31.0374      0.0000 
  -9   3  15      9.6321      1.0858     12.1502      0.0000 
  -7   3  15     10.5263      0.7059     -9.5698      0.0000 
  -5   3  15      5.9282      0.9732     -4.1735      0.0000 
  -3   3  15      6.0045      0.9452     -5.1843      0.0000 
  -1   3  15      8.5200      0.7270    -10.6338      0.0000 
   1   3  15     18.2387      0.5034     17.2349      0.0000 
   3   3  15      2.5858      2.1869      4.9985      0.0000 
   5   3  15     11.1664      0.7979     11.2562      0.0000 
   7   3  15      3.6925      2.3139      5.2511      0.0000 
   9   3  15     12.4825      0.8930    -12.1464      0.0000 
  11   3  15      8.8016      1.1956     -8.8720      0.0000 
  13   3  15      8.9194      1.4719      7.0988      0.0000 
  15   3  15     10.3311      1.1843     11.0221      0.0000 
 -26   4  15     14.6666      1.4596    -14.8388      0.0000 
 -24   4  15     17.6819      0.9983     17.7094      0.0000 
 -22   4  15     12.1323      1.1343     13.0337      0.0000 
 -20   4  15     17.4695      0.9710    -17.1147      0.0000 
 -18   4  15      0.0000      2.5319     -2.6441      0.0000 
 -16   4  15     11.0826      0.9583     11.2691      0.0000 
 -14   4  15     28.8007      0.6020     28.9171      0.0000 
 -12   4  15     35.0664      0.7631    -35.8851      0.0000 
 -10   4  15      8.4578      1.0040      9.7380      0.0000 
  -8   4  15     58.3113      0.6482     60.2530      0.0000 
  -6   4  15     14.3047      0.6287    -16.0242      0.0000 
  -4   4  15     21.9596      0.6603    -21.6200      0.0000 
  -2   4  15     15.2044      0.5572     15.3168      0.0000 
   0   4  15     12.3813      0.6068    -14.3036      0.0000 
   2   4  15     39.4568      0.5848    -38.2672      0.0000 
   4   4  15     27.7504      0.6124     26.2993      0.0000 
   6   4  15     28.0728      0.6310     26.9582      0.0000 
   8   4  15     17.7373      0.7510    -16.0745      0.0000 
  10   4  15      5.0264      1.8902     -3.2689      0.0000 
  12   4  15      7.7428      1.3604      7.0743      0.0000 
  14   4  15     10.6582      1.1519    -10.2352      0.0000 
 -25   5  15     10.1470      1.7099      6.9639      0.0000 
 -23   5  15     13.1098      1.1421    -10.8956      0.0000 
 -21   5  15      1.7276      2.7708     -1.1100      0.0000 
 -19   5  15     16.6668      0.9137    -18.7192      0.0000 
 -17   5  15      0.0000      2.7645      3.9829      0.0000 
 -15   5  15     21.0384      0.7185     20.3391      0.0000 
 -13   5  15     10.3888      0.9151    -10.9854      0.0000 
 -11   5  15     14.3264      0.7473    -13.9017      0.0000 
  -9   5  15      5.2054      1.3957      8.7127      0.0000 
  -7   5  15      8.3983      0.9305      8.0073      0.0000 
  -5   5  15     10.7835      0.7852    -10.9413      0.0000 
  -3   5  15     26.0273      0.5456     26.0431      0.0000 
  -1   5  15      1.9694      2.2625      2.2915      0.0000 
   1   5  15      6.8478      1.1712     -8.6711      0.0000 
   3   5  15     16.8281      0.8876    -17.1904      0.0000 
   5   5  15     13.5212      0.8716    -12.9469      0.0000 
   7   5  15      2.0758      2.4362      2.3150      0.0000 
   9   5  15      2.0148      2.5307     -2.8144      0.0000 
  11   5  15      6.0129      1.6605     -2.9022      0.0000 
  13   5  15      4.4480      2.3088      8.2546      0.0000 
 -24   6  15      7.0554      3.1707     -6.2578      0.0000 
 -22   6  15      0.0000      2.8464     -1.4515      0.0000 
 -20   6  15      3.6581      2.7721      3.0426      0.0000 
 -18   6  15     16.1800      1.2567     15.6731      0.0000 
 -16   6  15      1.9020      2.6325     -2.7851      0.0000 
 -14   6  15     13.7300      0.8730    -14.1663      0.0000 
 -12   6  15     29.6190      0.6364     30.4092      0.0000 
 -10   6  15     50.9842      0.6040    -49.1060      0.0000 
  -8   6  15     35.1577      0.5595    -35.2061      0.0000 
  -6   6  15     34.7586      0.6907     33.0815      0.0000 
  -4   6  15      0.0000      2.2879      1.1555      0.0000 
  -2   6  15     16.6872      0.7072    -16.5101      0.0000 
   0   6  15      0.0423      2.4152      1.9081      0.0000 
   2   6  15     21.7604      1.0079     20.7754      0.0000 
   4   6  15     16.1467      1.0061     14.6954      0.0000 
   6   6  15      0.0000      2.6813     -0.4517      0.0000 
   8   6  15     17.6909      0.9554    -17.9122      0.0000 
  10   6  15      4.2348      2.4304      5.1378      0.0000 
  12   6  15      3.3455      2.7198      2.0951      0.0000 
 -21   7  15      3.4242      2.9287     -7.2492      0.0000 
 -19   7  15     26.6173      1.0754     25.4268      0.0000 
 -17   7  15     10.9632      1.2100    -11.1481      0.0000 
 -15   7  15     17.0339      1.1254    -16.1994      0.0000 
 -13   7  15     22.7646      0.7408     21.7153      0.0000 
 -11   7  15      0.0000      2.3508      0.7019      0.0000 
  -9   7  15      4.6785      1.6801     -0.5514      0.0000 
  -7   7  15      7.1586      1.5607     -9.8876      0.0000 
  -5   7  15     12.0113      0.8674     13.0045      0.0000 
  -3   7  15      9.1068      1.0495     10.1402      0.0000 
  -1   7  15     29.5817      0.6799    -29.6161      0.0000 
   1   7  15      8.5558      1.1887     10.1674      0.0000 
   3   7  15      8.1621      1.9622      9.4028      0.0000 
   5   7  15     17.1747      1.0411    -18.1621      0.0000 
   7   7  15     18.8084      1.2469     18.6323      0.0000 
   9   7  15     21.5588      0.9350     20.7456      0.0000 
  11   7  15      9.2970      1.9332     -8.6087      0.0000 
 -20   8  15      5.4024      3.3516     -4.0599      0.0000 
 -18   8  15      3.2932      2.8803     -4.7830      0.0000 
 -16   8  15      4.6225      2.4268      6.1232      0.0000 
 -14   8  15      8.3232      1.5634     -9.8350      0.0000 
 -12   8  15     14.6914      0.9781     13.8182      0.0000 
 -10   8  15      2.5120      2.4962      0.3888      0.0000 
  -8   8  15      6.0998      1.5145      6.4047      0.0000 
  -6   8  15      4.5703      1.8906      3.0695      0.0000 
  -4   8  15      6.4203      1.4273      5.3090      0.0000 
  -2   8  15      0.1658      2.5532     -3.5926      0.0000 
   0   8  15      6.0214      2.0615     -5.7614      0.0000 
   2   8  15      9.5696      1.4204      9.3766      0.0000 
   4   8  15      3.6459      2.9259     -3.2826      0.0000 
   6   8  15      5.1203      2.4730     -6.1109      0.0000 
   8   8  15     17.7806      1.1261    -16.7929      0.0000 
 -17   9  15      0.0000      2.8477      1.8145      0.0000 
 -15   9  15      8.2753      1.5803      8.2518      0.0000 
 -13   9  15     17.6844      1.2169    -16.5396      0.0000 
 -11   9  15      5.8996      1.9607     -5.7375      0.0000 
  -9   9  15     23.8731      0.8468     23.3415      0.0000 
  -7   9  15      5.3602      1.9094     -6.7549      0.0000 
  -5   9  15     20.8769      1.0213    -20.7769      0.0000 
  -3   9  15      2.6488      2.7455      0.1317      0.0000 
  -1   9  15     16.8392      1.0261     16.9482      0.0000 
   1   9  15     13.7477      1.2075    -15.3615      0.0000 
   3   9  15      4.3954      2.9575     -6.7071      0.0000 
   5   9  15     13.0606      1.3157     12.8891      0.0000 
   7   9  15      5.4631      3.4408      5.4918      0.0000 
 -14  10  15     10.1397      3.5368      8.8873      0.0000 
 -12  10  15     20.4456      0.9578    -18.8238      0.0000 
 -10  10  15      0.0000      2.9745     -1.0667      0.0000 
  -8  10  15     18.7583      1.0701     17.9471      0.0000 
  -6  10  15     12.8832      1.2508    -13.2031      0.0000 
  -4  10  15      0.0000      2.6700      0.3379      0.0000 
  -2  10  15      8.7213      1.3762      7.5482      0.0000 
   0  10  15      4.5295      2.4149      3.0365      0.0000 
   2  10  15      7.2671      1.9706     -8.3827      0.0000 
   4  10  15      4.1424      4.4479     -3.8090      0.0000 
  -7  11  15      0.0000      3.7677     -4.2776      0.0000 
  -5  11  15      9.5211      1.8243      8.1868      0.0000 
 -26   0  16      7.8725      2.8279     -6.0786      0.0000 
 -24   0  16     19.4661      3.4982    -17.6388      0.0000 
 -22   0  16      3.8409      3.2403     -2.9291      0.0000 
 -20   0  16      7.3023      1.9142     -6.3441      0.0000 
 -18   0  16      9.3751      1.3781      9.6572      0.0000 
 -16   0  16      0.0000      2.7038      3.5135      0.0000 
 -14   0  16     29.6757      0.8005     28.2742      0.0000 
 -12   0  16     31.3012      0.7874    -30.3770      0.0000 
 -10   0  16     39.9611      0.7090    -40.1295      0.0000 
  -8   0  16     76.9902      0.9295     74.9627      0.0000 
  -6   0  16     30.9536      0.7449     34.3218      0.0000 
  -4   0  16     74.3878      0.9093    -72.2586      0.0000 
  -2   0  16     86.8447      1.1307    -90.0917      0.0000 
   0   0  16     35.7885      0.6935     34.9804      0.0000 
   2   0  16     32.7908      1.0776    -32.4630      0.0000 
   4   0  16     22.6051      0.7630    -20.9658      0.0000 
   6   0  16     43.0938      0.7765     43.2963      0.0000 
   8   0  16      4.4442      2.2666      2.0785      0.0000 
  10   0  16     22.3150      1.1382    -23.6044      0.0000 
  12   0  16     13.5682      1.4985    -16.6436      0.0000 
  14   0  16     14.6847      1.8482     14.7508      0.0000 
 -27   1  16     12.8443      1.7745     14.3639      0.0000 
 -25   1  16     11.8483      1.3178    -11.4116      0.0000 
 -23   1  16      3.6791      2.7520      2.3838      0.0000 
 -21   1  16     18.5562      0.7933     18.3827      0.0000 
 -19   1  16     22.3519      0.7212    -22.1812      0.0000 
 -17   1  16      0.0000      2.2570      0.0449      0.0000 
 -15   1  16      5.5845      1.2861      6.7722      0.0000 
 -13   1  16      3.9539      1.6928      3.3676      0.0000 
 -11   1  16     30.6945      0.5188    -28.8797      0.0000 
  -9   1  16      0.0000      2.2607      0.0646      0.0000 
  -7   1  16     23.3472      0.4895     21.4839      0.0000 
  -5   1  16      6.4466      0.9918     -6.9875      0.0000 
  -3   1  16     45.2811      0.5058     45.8874      0.0000 
  -1   1  16     18.9420      0.5248    -20.0243      0.0000 
   1   1  16      5.9008      1.3813     -6.0866      0.0000 
   3   1  16      8.0648      0.9979      9.0062      0.0000 
   5   1  16      5.5261      1.3128     -5.2669      0.0000 
   7   1  16     12.8649      0.7822    -12.8339      0.0000 
   9   1  16      4.6117      1.8578     -2.9603      0.0000 
  11   1  16     15.1268      1.0612     16.3263      0.0000 
  13   1  16      4.4911      2.5140      2.7145      0.0000 
  15   1  16      0.0000      2.8213      2.8833      0.0000 
 -26   2  16     17.6149      2.1516     15.8883      0.0000 
 -24   2  16     14.6065      1.3070     13.4543      0.0000 
 -22   2  16     18.2169      0.9971    -16.3188      0.0000 
 -20   2  16     14.5177      1.0396    -16.5570      0.0000 
 -18   2  16     41.6972      1.0177     41.1533      0.0000 
 -16   2  16      3.5087      2.2547      1.1785      0.0000 
 -14   2  16     24.0078      0.6076    -25.7840      0.0000 
 -12   2  16      4.4689      1.6037     -0.4523      0.0000 
 -10   2  16     29.6412      0.5154     31.3801      0.0000 
  -8   2  16      3.0050      2.1281      1.1788      0.0000 
  -6   2  16     27.2584      0.5150    -26.2994      0.0000 
  -4   2  16     20.9470      0.4996     20.8964      0.0000 
  -2   2  16     13.5141      0.5938    -15.8620      0.0000 
   0   2  16     53.3185      0.5470     50.8129      0.0000 
   2   2  16     38.5394      0.5476     39.3067      0.0000 
   4   2  16     16.6915      0.6471    -15.9638      0.0000 
   6   2  16      6.9039      1.2107      6.7684      0.0000 
   8   2  16      3.4339      2.4388     -2.9641      0.0000 
  10   2  16      0.0000      2.4221     -3.5718      0.0000 
  12   2  16      5.4515      1.8106      4.8686      0.0000 
  14   2  16      2.9756      2.8201      5.3515      0.0000 
 -25   3  16      0.0000      2.9592     -1.2534      0.0000 
 -23   3  16      0.0000      2.8531     -0.2233      0.0000 
 -21   3  16      9.8840      1.2320     -9.4181      0.0000 
 -19   3  16     24.3665      0.7242     23.3843      0.0000 
 -17   3  16      7.4906      1.1675      8.9874      0.0000 
 -15   3  16     34.2569      0.5910    -33.6006      0.0000 
 -13   3  16      2.1225      2.2421     -0.5894      0.0000 
 -11   3  16     39.4312      0.5807     42.2048      0.0000 
  -9   3  16     10.3437      0.9939     11.7183      0.0000 
  -7   3  16     50.1713      0.6085    -52.6601      0.0000 
  -5   3  16      0.0000      2.0919      3.1708      0.0000 
  -3   3  16     15.2048      0.6133     14.6986      0.0000 
  -1   3  16     34.8427      0.4626    -36.5987      0.0000 
   1   3  16     31.9434      0.5729    -32.4776      0.0000 
   3   3  16     43.9533      0.6124     43.8978      0.0000 
   5   3  16     28.4123      0.6816     28.8765      0.0000 
   7   3  16     48.1326      0.8289    -49.1120      0.0000 
   9   3  16     10.8868      1.0068     10.9916      0.0000 
  11   3  16     11.4417      1.1922     11.6878      0.0000 
  13   3  16     11.3527      1.2695    -13.2870      0.0000 
  15   3  16      2.3074      4.3752     -3.0166      0.0000 
 -24   4  16      0.0000      3.6424      3.2076      0.0000 
 -22   4  16      0.0000      3.5192     -5.5019      0.0000 
 -20   4  16      0.0000      2.5333      0.1339      0.0000 
 -18   4  16      3.7199      2.4495     -3.2151      0.0000 
 -16   4  16     11.2041      0.8921     11.8370      0.0000 
 -14   4  16     31.0397      0.6087    -30.8465      0.0000 
 -12   4  16     41.7070      0.5999    -42.5950      0.0000 
 -10   4  16     37.5359      0.5869     39.3490      0.0000 
  -8   4  16      0.0000      2.2493     -1.5876      0.0000 
  -6   4  16     26.1954      0.5906    -26.2433      0.0000 
  -4   4  16     15.1865      0.6923     16.0974      0.0000 
  -2   4  16     14.8374      0.6396    -13.6040      0.0000 
   0   4  16     31.5521      0.5359     30.6585      0.0000 
   2   4  16      0.0000      2.2734     -1.3419      0.0000 
   4   4  16     61.5696      0.9031    -61.8885      0.0000 
   6   4  16      0.0000      2.4881     -2.4568      0.0000 
   8   4  16     15.3884      0.9112     15.7088      0.0000 
  10   4  16      0.0000      2.5083      0.4203      0.0000 
  12   4  16      2.9010      2.5921     -2.0725      0.0000 
  14   4  16      0.0000      2.7788      0.0114      0.0000 
 -23   5  16      9.0417      1.5253      7.8538      0.0000 
 -21   5  16      6.4451      1.7775      6.6335      0.0000 
 -19   5  16      0.0000      2.6461      1.7150      0.0000 
 -17   5  16      6.9410      1.4298     -7.7131      0.0000 
 -15   5  16      5.2076      1.7466     -3.9906      0.0000 
 -13   5  16     34.6072      0.6467     35.4227      0.0000 
 -11   5  16     29.2336      0.6114    -30.5209      0.0000 
  -9   5  16      5.8340      1.4088      6.2770      0.0000 
  -7   5  16     33.0542      0.5871     32.7380      0.0000 
  -5   5  16      8.6457      0.9464     -8.9387      0.0000 
  -3   5  16     18.5986      0.6096    -17.1739      0.0000 
  -1   5  16      2.6631      2.2832      3.2335      0.0000 
   1   5  16      5.4249      1.7418     -6.0050      0.0000 
   3   5  16     19.4710      0.8271     19.2482      0.0000 
   5   5  16     21.9773      0.7479     23.5076      0.0000 
   7   5  16     14.9442      0.9076    -14.8080      0.0000 
   9   5  16      5.4742      1.9425      5.8932      0.0000 
  11   5  16      6.6830      1.7492     -5.2512      0.0000 
  13   5  16      3.7061      2.8308      3.1371      0.0000 
 -22   6  16      3.5276      2.9330     -0.2111      0.0000 
 -20   6  16      8.4277      1.4949      7.9537      0.0000 
 -18   6  16     11.4105      1.2027    -12.5663      0.0000 
 -16   6  16     15.6802      0.8753     16.2129      0.0000 
 -14   6  16     19.5610      0.7679     20.6499      0.0000 
 -12   6  16     15.2666      0.7865    -16.4135      0.0000 
 -10   6  16      5.8558      1.5691     -5.8634      0.0000 
  -8   6  16     35.3638      0.6165     37.4077      0.0000 
  -6   6  16     16.8156      0.6600     16.9505      0.0000 
  -4   6  16     27.2117      0.6672    -27.4901      0.0000 
  -2   6  16      8.9181      1.0422     -9.4003      0.0000 
   0   6  16     28.1593      0.6697     27.5331      0.0000 
   2   6  16     11.2331      1.2344    -11.7931      0.0000 
   4   6  16     24.8011      1.2282    -25.3681      0.0000 
   6   6  16     23.8924      1.0338     25.9173      0.0000 
   8   6  16      5.7307      2.1116      5.7854      0.0000 
  10   6  16      2.6259      2.8534     -0.3854      0.0000 
  12   6  16      0.0000      3.1543     -0.5282      0.0000 
 -21   7  16      0.0000      2.7978     -2.2773      0.0000 
 -19   7  16      3.7775      2.8915     -2.6044      0.0000 
 -17   7  16      6.4245      1.8394      5.6128      0.0000 
 -15   7  16     13.2036      1.0617    -10.7631      0.0000 
 -13   7  16      9.2318      1.1704     11.4672      0.0000 
 -11   7  16     16.6384      0.8204    -17.8259      0.0000 
  -9   7  16     15.8325      0.8986    -14.2619      0.0000 
  -7   7  16      2.3249      2.4406     -1.2461      0.0000 
  -5   7  16      4.2703      1.9834      4.0700      0.0000 
  -3   7  16      4.9966      1.7408      5.5460      0.0000 
  -1   7  16      0.0000      2.4363     -4.0276      0.0000 
   1   7  16      3.0978      2.7665      2.9836      0.0000 
   3   7  16     12.2197      1.2219     12.1175      0.0000 
   5   7  16      2.2726      2.8623     -0.1669      0.0000 
   7   7  16     33.4350      1.1478    -31.5992      0.0000 
   9   7  16      4.5369      3.0221     -4.6572      0.0000 
 -20   8  16     13.4616      2.1466    -12.4386      0.0000 
 -18   8  16     27.6837      0.8884     26.0668      0.0000 
 -16   8  16     10.1217      1.3266    -11.0492      0.0000 
 -14   8  16     15.0669      1.0396    -15.1958      0.0000 
 -12   8  16     13.1599      1.0835     12.4735      0.0000 
 -10   8  16     14.7478      0.9061    -15.7889      0.0000 
  -8   8  16      8.5251      1.2044      7.6750      0.0000 
  -6   8  16      3.6349      2.4350     -4.1312      0.0000 
  -4   8  16      4.3564      2.1880     -3.7489      0.0000 
  -2   8  16     10.8908      1.0818     -8.4009      0.0000 
   0   8  16      9.1410      1.2299     -8.0799      0.0000 
   2   8  16      6.6085      1.9991      5.2238      0.0000 
   4   8  16     13.0061      1.2700     13.4827      0.0000 
   6   8  16     13.4056      1.2618     14.2983      0.0000 
   8   8  16     18.5825      1.4668    -17.9522      0.0000 
 -17   9  16      8.2493      2.3758      4.0474      0.0000 
 -15   9  16      0.0000      2.8994     -1.8595      0.0000 
 -13   9  16      9.0059      1.4563     -6.0046      0.0000 
 -11   9  16      7.7903      1.7575      5.6171      0.0000 
  -9   9  16     11.0147      1.4453      9.4880      0.0000 
  -7   9  16      5.0340      2.0233     -4.1363      0.0000 
  -5   9  16      7.6916      1.4732     10.1759      0.0000 
  -3   9  16     16.2922      0.9111     16.7667      0.0000 
  -1   9  16     19.1816      0.8536    -20.1946      0.0000 
   1   9  16      4.1592      2.9681     -2.3020      0.0000 
   3   9  16      5.2842      2.4471      4.5338      0.0000 
   5   9  16      7.4609      2.4107     -6.5966      0.0000 
 -12  10  16      3.6937      3.7940     -3.1854      0.0000 
 -10  10  16      5.1278      2.5934     -4.0901      0.0000 
  -8  10  16     11.0029      1.4250      6.9005      0.0000 
  -6  10  16      2.3042      2.8362      3.3274      0.0000 
  -4  10  16      7.6985      1.5393     -7.3731      0.0000 
  -2  10  16      7.7968      1.5101     -6.6045      0.0000 
   0  10  16     24.2512      0.9987     22.6262      0.0000 
   2  10  16      1.2299      3.2035     -6.3454      0.0000 
 -27   1  17      9.9446      3.1361     10.5302      0.0000 
 -25   1  17      4.7494      2.7689     -3.9720      0.0000 
 -23   1  17      7.0432      1.6639     -6.8572      0.0000 
 -21   1  17      2.6818      2.5548      1.5828      0.0000 
 -19   1  17     20.4433      0.7434     19.8142      0.0000 
 -17   1  17      9.7163      1.0611      9.1255      0.0000 
 -15   1  17      5.7990      1.4080      6.1603      0.0000 
 -13   1  17     44.8591      0.5922     45.2392      0.0000 
 -11   1  17      7.0456      1.0360     -6.6332      0.0000 
  -9   1  17     33.5106      0.6046    -33.9360      0.0000 
  -7   1  17      0.0000      2.0261     -3.3600      0.0000 
  -5   1  17     39.4058      0.4987     39.5418      0.0000 
  -3   1  17      1.9451      2.1234     -0.9065      0.0000 
  -1   1  17      3.2409      2.0687      3.3000      0.0000 
   1   1  17     58.5044      0.7801     58.4208      0.0000 
   3   1  17     17.0991      0.7172    -17.2430      0.0000 
   5   1  17     16.1901      1.1870    -16.3304      0.0000 
   7   1  17      3.3080      2.4538      0.6803      0.0000 
   9   1  17      7.5602      1.2598      8.8203      0.0000 
  11   1  17      1.9540      2.6454      3.9797      0.0000 
  13   1  17      2.5109      2.7810     -0.0702      0.0000 
 -26   2  17      9.1117      2.0005      9.1182      0.0000 
 -24   2  17     13.4573      1.5027    -14.5086      0.0000 
 -22   2  17     15.5530      0.9909    -15.2987      0.0000 
 -20   2  17     21.6602      0.7542     20.7396      0.0000 
 -18   2  17      8.1893      1.2234     -7.4391      0.0000 
 -16   2  17     28.4715      0.6131    -28.7206      0.0000 
 -14   2  17     29.0237      0.6055     29.5998      0.0000 
 -12   2  17     10.8649      1.0150     10.4804      0.0000 
 -10   2  17     46.1378      0.5570    -45.7707      0.0000 
  -8   2  17     29.5052      0.5411     29.9830      0.0000 
  -6   2  17     37.4321      0.5268     39.3821      0.0000 
  -4   2  17      7.0923      0.9544     -6.5618      0.0000 
  -2   2  17     38.7379      0.5340    -38.7752      0.0000 
   0   2  17     58.8118      0.7079    -58.2432      0.0000 
   2   2  17     31.8264      0.6050     30.6610      0.0000 
   4   2  17      3.5144      2.4927      4.9014      0.0000 
   6   2  17      8.1676      1.1791     -7.5780      0.0000 
   8   2  17     19.4722      0.8072     19.9973      0.0000 
  10   2  17      1.3686      2.6181     -2.3532      0.0000 
  12   2  17      8.0489      1.4444     -8.7943      0.0000 
  14   2  17      0.0000      3.6433      1.4213      0.0000 
 -25   3  17      2.9718      3.3857     -4.0587      0.0000 
 -23   3  17      7.9035      1.5623     10.6513      0.0000 
 -21   3  17      3.3980      2.7243     -3.3978      0.0000 
 -19   3  17     13.4053      0.9727    -14.4702      0.0000 
 -17   3  17     13.3380      0.8101     12.8359      0.0000 
 -15   3  17     26.5615      0.6279    -25.6426      0.0000 
 -13   3  17      7.2029      1.1977     -8.3908      0.0000 
 -11   3  17      0.0000      2.2963     -4.3399      0.0000 
  -9   3  17      0.0000      2.3838      0.1335      0.0000 
  -7   3  17     22.1820      0.6184    -21.2841      0.0000 
  -5   3  17     19.7572      0.7109    -18.8943      0.0000 
  -3   3  17      6.3702      1.1591      6.6828      0.0000 
  -1   3  17     18.5198      0.5661     16.6800      0.0000 
   1   3  17      1.4086      2.3335      0.4790      0.0000 
   3   3  17     23.9738      0.7381    -23.0249      0.0000 
   5   3  17      9.0720      1.1777     10.3401      0.0000 
   7   3  17     11.6943      0.9959    -14.1294      0.0000 
   9   3  17     15.6859      0.9097    -15.0845      0.0000 
  11   3  17      1.7402      2.6829      4.5594      0.0000 
  13   3  17      2.6590      2.7930      3.8473      0.0000 
 -24   4  17     14.8791      1.3665     15.8631      0.0000 
 -22   4  17      2.1534      2.7783     -2.5592      0.0000 
 -20   4  17      0.0000      2.5065      2.4157      0.0000 
 -18   4  17      6.9617      1.4516     -7.6601      0.0000 
 -16   4  17     11.3784      0.9801     12.7021      0.0000 
 -14   4  17      1.6003      2.3638     -1.4147      0.0000 
 -12   4  17     20.7107      0.6645    -20.6202      0.0000 
 -10   4  17     30.4703      0.6024     31.8014      0.0000 
  -8   4  17     16.4026      0.7073     16.0410      0.0000 
  -6   4  17     23.2480      0.6175    -23.6754      0.0000 
  -4   4  17      1.0725      2.6733      1.0675      0.0000 
  -2   4  17     25.3507      0.6068     22.9378      0.0000 
   0   4  17      8.5087      1.1931     -9.5073      0.0000 
   2   4  17     12.6057      0.8076     12.1619      0.0000 
   4   4  17     22.1174      0.7311     20.8144      0.0000 
   6   4  17      4.7642      2.0647      3.4957      0.0000 
   8   4  17     13.5672      1.3495    -13.3937      0.0000 
  10   4  17      5.4329      2.0140      1.0241      0.0000 
  12   4  17      0.0000      2.7321      4.1722      0.0000 
 -23   5  17      4.8828      2.5645      0.8109      0.0000 
 -21   5  17      8.3623      1.5088      7.9915      0.0000 
 -19   5  17      2.6158      2.7450      0.8419      0.0000 
 -17   5  17      5.1920      1.8500      3.9954      0.0000 
 -15   5  17      3.8695      2.3167     -3.0856      0.0000 
 -13   5  17     14.1585      0.7928    -14.2434      0.0000 
 -11   5  17     19.0542      0.7020     18.2318      0.0000 
  -9   5  17     27.2367      0.6336     27.3427      0.0000 
  -7   5  17      3.7144      2.1913     -2.7672      0.0000 
  -5   5  17     14.9293      0.7370    -14.5855      0.0000 
  -3   5  17     26.7493      0.6812     27.5022      0.0000 
  -1   5  17     10.7651      0.9661     10.9624      0.0000 
   1   5  17     39.6960      0.8126    -40.6139      0.0000 
   3   5  17      0.0000      2.7865      3.9125      0.0000 
   5   5  17     15.3522      0.9811     15.5868      0.0000 
   7   5  17      0.0000      2.6084      2.8047      0.0000 
   9   5  17      1.9542      2.7516      5.2456      0.0000 
  11   5  17      2.5151      2.7934      2.1624      0.0000 
 -22   6  17      0.0000      2.8607      1.5131      0.0000 
 -20   6  17      5.7622      2.1070      5.4691      0.0000 
 -18   6  17      5.6761      1.9868     -6.6846      0.0000 
 -16   6  17      5.7235      1.7700      4.8764      0.0000 
 -14   6  17      7.3495      1.3719     -8.4504      0.0000 
 -12   6  17     11.4778      0.9766      9.6346      0.0000 
 -10   6  17      0.0000      2.4138     -4.6451      0.0000 
  -8   6  17     38.6173      0.6260    -39.5509      0.0000 
  -6   6  17      4.8308      1.7561      6.1133      0.0000 
  -4   6  17      4.2211      2.0923     -0.3836      0.0000 
  -2   6  17      9.5327      1.1140     -9.4734      0.0000 
   0   6  17     18.3774      1.3162     18.8618      0.0000 
   2   6  17     17.9328      1.1363     17.3071      0.0000 
   4   6  17     28.2504      0.9006    -30.9679      0.0000 
   6   6  17     26.7935      1.0840    -27.3869      0.0000 
   8   6  17     15.8211      1.1524     15.5361      0.0000 
  10   6  17      7.8508      1.6869      6.6561      0.0000 
 -21   7  17      0.0000      3.0633      3.0740      0.0000 
 -19   7  17     19.5180      0.9695     17.2457      0.0000 
 -17   7  17     29.7549      1.1507    -27.4752      0.0000 
 -15   7  17      0.0000      2.6494      2.0452      0.0000 
 -13   7  17     16.2604      1.1362     16.1188      0.0000 
 -11   7  17      2.3153      2.6840      0.2578      0.0000 
  -9   7  17      6.5510      1.4646     -7.1567      0.0000 
  -7   7  17      9.7087      1.1338      8.4025      0.0000 
  -5   7  17      5.0572      1.9280     -5.0221      0.0000 
  -3   7  17      8.6836      1.1644     -8.2268      0.0000 
  -1   7  17      9.6151      1.1437    -10.8667      0.0000 
   1   7  17      7.8318      1.6498     -8.1143      0.0000 
   3   7  17     16.7823      1.6365     16.2168      0.0000 
   5   7  17      0.0000      2.7932      1.5781      0.0000 
   7   7  17      5.9238      2.3441      4.4754      0.0000 
   9   7  17      0.0000      4.4373     -1.2281      0.0000 
 -18   8  17      0.0000      2.7842     -2.2386      0.0000 
 -16   8  17      2.6069      2.8273      0.5690      0.0000 
 -14   8  17      0.0000      2.8052     -0.1585      0.0000 
 -12   8  17      5.5816      2.0831      3.2628      0.0000 
 -10   8  17      0.0000      2.7327      0.1018      0.0000 
  -8   8  17      7.3270      1.4854      8.2607      0.0000 
  -6   8  17     13.1880      0.9732     12.0176      0.0000 
  -4   8  17      8.2585      1.3081      7.8278      0.0000 
  -2   8  17     11.4379      1.0795    -12.1887      0.0000 
   0   8  17      2.5315      2.9410      6.6443      0.0000 
   2   8  17      1.4888      2.9088      6.9949      0.0000 
   4   8  17     10.2620      1.4866     -9.2955      0.0000 
   6   8  17      0.0000      3.4227      0.5869      0.0000 
 -15   9  17      3.1762      2.9208     -2.8090      0.0000 
 -13   9  17      8.4053      2.2929     -9.8694      0.0000 
 -11   9  17      3.6418      3.1588      1.8744      0.0000 
  -9   9  17      0.0000      2.7458     -0.5690      0.0000 
  -7   9  17      4.4465      2.5247      4.0892      0.0000 
  -5   9  17     20.1954      1.0834    -18.9300      0.0000 
  -3   9  17     12.6249      1.1645     11.3156      0.0000 
  -1   9  17     15.6099      0.9513     15.6266      0.0000 
   1   9  17     12.3774      1.3647    -13.2568      0.0000 
   3   9  17      1.9084      3.0330      2.3775      0.0000 
 -12  10  17      7.9430      3.1233     -8.9015      0.0000 
 -10  10  17      0.0000      3.0267     -0.4516      0.0000 
  -8  10  17      4.5270      3.9598      5.6755      0.0000 
  -6  10  17      9.3597      1.6244     -6.3929      0.0000 
  -4  10  17      5.0957      2.2259      3.2992      0.0000 
  -2  10  17      7.8884      1.5554     -8.1880      0.0000 
   0  10  17      0.0000      3.4711     -5.1809      0.0000 
 -26   0  18      7.8677      2.8025     -6.0973      0.0000 
 -24   0  18      7.7255      2.7426      9.0038      0.0000 
 -22   0  18     18.7927      1.5278     18.8868      0.0000 
 -20   0  18      8.4619      1.9674     -7.5808      0.0000 
 -18   0  18     21.4302      0.9574    -20.7035      0.0000 
 -16   0  18     34.9014      0.8497     35.1625      0.0000 
 -14   0  18      0.0000      2.7285      1.4949      0.0000 
 -12   0  18     15.0591      1.4351    -13.6554      0.0000 
 -10   0  18      7.7795      1.5241     -5.0796      0.0000 
  -8   0  18     52.4255      0.7737     52.0726      0.0000 
  -6   0  18     19.9719      0.7705    -21.2417      0.0000 
  -4   0  18    114.0100      1.4168   -112.3494      0.0000 
  -2   0  18    120.0498      1.4822    120.0242      0.0000 
   0   0  18     43.7903      0.8808     43.9141      0.0000 
   2   0  18     64.3046      1.4356    -61.6521      0.0000 
   4   0  18     14.0246      1.1850     13.4462      0.0000 
   6   0  18     18.0653      1.0741     16.4319      0.0000 
   8   0  18      5.5366      2.7615     -4.1759      0.0000 
  10   0  18     17.1423      1.7058    -16.7154      0.0000 
  12   0  18      5.3389      5.7963     -1.5168      0.0000 
 -25   1  18      5.1116      2.6105     -5.3864      0.0000 
 -23   1  18      0.0000      2.7533      1.0308      0.0000 
 -21   1  18     26.2690      0.7310     27.2107      0.0000 
 -19   1  18     35.6948      0.7328    -35.4132      0.0000 
 -17   1  18      5.4035      1.7630     -6.7467      0.0000 
 -15   1  18     18.1024      0.7487     16.6575      0.0000 
 -13   1  18     21.5156      0.7282    -21.6027      0.0000 
 -11   1  18      1.6574      2.2278      3.7822      0.0000 
  -9   1  18      5.5102      1.3106      5.4256      0.0000 
  -7   1  18     19.7145      0.5891    -20.7152      0.0000 
  -5   1  18     43.9439      0.5233     44.9763      0.0000 
  -3   1  18     44.3866      0.5578     43.8261      0.0000 
  -1   1  18     81.7253      1.0094    -81.6019      0.0000 
   1   1  18      3.3517      2.4211     -1.5150      0.0000 
   3   1  18     12.0384      0.8936     12.0949      0.0000 
   5   1  18     12.9100      0.8668    -14.3382      0.0000 
   7   1  18     16.9493      1.1859     17.0567      0.0000 
   9   1  18      0.0000      2.6665     -0.2138      0.0000 
  11   1  18      0.0000      2.9233      2.6059      0.0000 
  13   1  18      0.0000      3.2550     -1.2133      0.0000 
 -26   2  18      0.0000      3.0919      3.9292      0.0000 
 -24   2  18      0.0000      3.0018      4.9905      0.0000 
 -22   2  18     16.0901      0.9715    -15.9653      0.0000 
 -20   2  18      9.9647      1.1472    -11.3085      0.0000 
 -18   2  18     14.6108      1.2036     14.1881      0.0000 
 -16   2  18      0.0000      2.4472     -2.3032      0.0000 
 -14   2  18      7.6592      1.1473     -8.5701      0.0000 
 -12   2  18     17.7399      0.6916     18.2763      0.0000 
 -10   2  18      9.7273      1.0905     -9.2470      0.0000 
  -8   2  18      3.2615      2.2074     -3.6329      0.0000 
  -6   2  18     20.2895      0.7240    -20.2212      0.0000 
  -4   2  18     18.7862      0.6027    -18.3628      0.0000 
  -2   2  18     33.8471      0.5139     31.7043      0.0000 
   0   2  18      6.6762      1.2925     -7.0592      0.0000 
   2   2  18      6.3872      1.3839     -5.7947      0.0000 
   4   2  18      0.0000      2.5361     -4.0402      0.0000 
   6   2  18      0.0000      2.6908      1.6394      0.0000 
   8   2  18      0.0000      2.7207      1.3460      0.0000 
  10   2  18      0.0000      2.7197      1.5072      0.0000 
  12   2  18      3.4534      3.1500     -0.2697      0.0000 
 -25   3  18     17.2172      1.2652     14.8878      0.0000 
 -23   3  18      6.8795      1.9276     -6.7795      0.0000 
 -21   3  18      7.5276      1.6815     -7.6905      0.0000 
 -19   3  18     10.1033      1.2237     10.3418      0.0000 
 -17   3  18     13.1275      0.8273     12.9374      0.0000 
 -15   3  18     14.6010      0.7687    -14.9953      0.0000 
 -13   3  18     27.1907      0.6268     27.7376      0.0000 
 -11   3  18     52.0823      0.6438     56.3055      0.0000 
  -9   3  18     55.9810      0.6567    -58.0602      0.0000 
  -7   3  18     50.9109      0.6329    -52.3535      0.0000 
  -5   3  18     53.9294      0.6447     55.2112      0.0000 
  -3   3  18      2.3956      2.2183      0.8459      0.0000 
  -1   3  18     47.4253      0.8294    -44.9692      0.0000 
   1   3  18     41.3483      0.7229     41.6184      0.0000 
   3   3  18     35.1485      0.6839     34.7787      0.0000 
   5   3  18     17.0894      1.1497    -18.5188      0.0000 
   7   3  18     13.8311      1.0443    -16.0322      0.0000 
   9   3  18      0.0000      2.6994      3.8126      0.0000 
  11   3  18      5.0036      2.1905      4.7011      0.0000 
 -24   4  18      3.8521      3.1011     -3.6756      0.0000 
 -22   4  18      7.9176      1.7387      7.6312      0.0000 
 -20   4  18      1.7539      2.6737     -0.2735      0.0000 
 -18   4  18      2.4178      2.6073     -3.2569      0.0000 
 -16   4  18      2.1416      2.4032      0.5546      0.0000 
 -14   4  18      2.2395      2.3861      0.7611      0.0000 
 -12   4  18     15.3935      0.7531    -16.7740      0.0000 
 -10   4  18     14.9531      0.8637    -14.4771      0.0000 
  -8   4  18     44.9424      0.6250     47.0010      0.0000 
  -6   4  18      8.3550      1.0993      7.9582      0.0000 
  -4   4  18     10.6488      0.9055     11.2491      0.0000 
  -2   4  18      2.1311      2.3306     -1.7530      0.0000 
   0   4  18     25.8182      0.8435    -24.9452      0.0000 
   2   4  18     19.5219      0.9574    -19.9430      0.0000 
   4   4  18      7.3970      1.4516     -7.6836      0.0000 
   6   4  18     25.8935      0.8405     26.0101      0.0000 
   8   4  18      0.4079      2.6429      1.4624      0.0000 
  10   4  18      2.1311      2.7522     -2.9342      0.0000 
  12   4  18      2.6151      3.0766     -1.5448      0.0000 
 -23   5  18     13.4618      1.1907     13.8855      0.0000 
 -21   5  18      0.0000      2.7938     -2.4678      0.0000 
 -19   5  18      8.0860      1.4195     -8.0705      0.0000 
 -17   5  18     10.2026      1.1329    -10.5414      0.0000 
 -15   5  18      3.5602      2.4768     -2.2027      0.0000 
 -13   5  18      8.2810      1.1217      8.6067      0.0000 
 -11   5  18      9.7427      1.0194    -10.4487      0.0000 
  -9   5  18     14.9725      0.7966    -14.7845      0.0000 
  -7   5  18      9.5590      1.0128      6.6041      0.0000 
  -5   5  18      5.3661      1.5584     -6.7867      0.0000 
  -3   5  18      3.9750      2.2488     -5.5046      0.0000 
  -1   5  18     12.5142      1.1413     14.1721      0.0000 
   1   5  18      9.2386      1.6339      7.7983      0.0000 
   3   5  18     15.4521      1.2477    -13.0404      0.0000 
   5   5  18      1.6566      3.6256      0.8346      0.0000 
   7   5  18      9.8038      1.3650      7.2234      0.0000 
   9   5  18     19.0909      0.9133    -17.6182      0.0000 
  11   5  18      7.6672      2.3953      7.6004      0.0000 
 -22   6  18      9.5645      1.7704     10.2804      0.0000 
 -20   6  18      7.4103      1.7309     -5.7787      0.0000 
 -18   6  18     17.2279      0.9639    -17.6264      0.0000 
 -16   6  18     16.9445      0.8749     16.8102      0.0000 
 -14   6  18     10.1769      1.1971      9.6454      0.0000 
 -12   6  18      8.0331      1.1965     -7.6520      0.0000 
 -10   6  18     22.9641      0.6835    -21.2906      0.0000 
  -8   6  18     33.6775      0.6402     34.3502      0.0000 
  -6   6  18     11.0327      1.0144    -12.5542      0.0000 
  -4   6  18     31.2653      0.8323    -31.2110      0.0000 
  -2   6  18     30.0081      0.9232     31.6090      0.0000 
   0   6  18     10.6551      2.0566     10.2160      0.0000 
   2   6  18     17.5954      1.1898    -17.0500      0.0000 
   4   6  18      0.0000      3.0811      1.2727      0.0000 
   6   6  18     14.6265      1.1950     16.0581      0.0000 
   8   6  18      0.0000      3.4890     -2.9977      0.0000 
 -21   7  18      2.9467      4.5952      4.5310      0.0000 
 -19   7  18      0.0000      2.9105      1.6898      0.0000 
 -17   7  18      0.9399      2.8053     -2.3486      0.0000 
 -15   7  18      0.0000      2.6990     -1.3918      0.0000 
 -13   7  18      6.7633      1.6935      8.7250      0.0000 
 -11   7  18     21.3939      0.7272     21.5344      0.0000 
  -9   7  18     21.7858      0.7192    -19.7990      0.0000 
  -7   7  18      0.0000      2.5273     -0.5426      0.0000 
  -5   7  18     18.9213      1.1726     18.9023      0.0000 
  -3   7  18      3.4133      2.6877      5.6787      0.0000 
  -1   7  18     12.6690      1.9888    -13.3653      0.0000 
   1   7  18      6.6674      2.2563     -5.1553      0.0000 
   3   7  18      7.2230      2.1842      6.6787      0.0000 
   5   7  18      7.5564      1.8674     -8.8056      0.0000 
   7   7  18      2.6226      3.0387      5.2611      0.0000 
 -18   8  18      9.4769      1.6452     11.5610      0.0000 
 -16   8  18     11.4074      1.2907    -11.0729      0.0000 
 -14   8  18      5.8504      2.1042     -5.0299      0.0000 
 -12   8  18     26.4542      0.9732     25.5527      0.0000 
 -10   8  18     15.0370      1.0303    -14.1983      0.0000 
  -8   8  18     10.0395      1.2119     -9.0458      0.0000 
  -6   8  18      3.1618      2.6768     -4.8725      0.0000 
  -4   8  18     10.9063      1.2233    -11.2955      0.0000 
  -2   8  18     13.2380      1.1099     12.6157      0.0000 
   0   8  18      0.0000      3.0463     -1.3057      0.0000 
   2   8  18      4.5457      3.3274      6.4474      0.0000 
   4   8  18      1.1259      3.0034     -1.0755      0.0000 
 -15   9  18      0.0000      3.9909      1.1853      0.0000 
 -13   9  18      0.0000      2.8984     -0.9073      0.0000 
 -11   9  18      0.0000      3.0482      0.9899      0.0000 
  -9   9  18      9.6017      1.4403    -10.3368      0.0000 
  -7   9  18      0.0000      2.8002      0.5978      0.0000 
  -5   9  18     15.3176      1.0507     13.7118      0.0000 
  -3   9  18      4.5160      2.7676      4.4398      0.0000 
  -1   9  18     19.1908      1.2207    -20.0835      0.0000 
   1   9  18      4.5924      3.7833     -2.7037      0.0000 
  -8  10  18      6.9071      4.1752      9.2431      0.0000 
  -6  10  18      8.6463      1.9541      8.8331      0.0000 
  -4  10  18     16.1763      1.1516    -15.2579      0.0000 
 -25   1  19      9.6404      1.5884    -10.0545      0.0000 
 -23   1  19      8.0961      1.5122     -7.4352      0.0000 
 -21   1  19     21.9930      0.7764     21.7819      0.0000 
 -19   1  19      5.3688      1.8220     -5.8113      0.0000 
 -17   1  19     22.3301      0.7367    -21.8744      0.0000 
 -15   1  19     21.8488      0.7498     23.3200      0.0000 
 -13   1  19      0.0980      2.3298     -5.6477      0.0000 
 -11   1  19     31.5455      0.5573    -33.0258      0.0000 
  -9   1  19      8.9897      0.9399     -8.3643      0.0000 
  -7   1  19     36.3341      0.5721     34.9350      0.0000 
  -5   1  19     45.6956      0.5667     44.8253      0.0000 
  -3   1  19      0.0000      2.2039     -0.5676      0.0000 
  -1   1  19     14.1878      0.7845     13.1065      0.0000 
   1   1  19      0.0000      2.3777     -0.1594      0.0000 
   3   1  19     25.2329      0.6784    -24.0150      0.0000 
   5   1  19      4.0215      2.4667     -3.3023      0.0000 
   7   1  19     13.8218      0.9777     12.6655      0.0000 
   9   1  19      2.4749      2.9688      2.7341      0.0000 
  11   1  19      3.1434      3.1820      0.5323      0.0000 
 -26   2  19     11.4815      3.3423     10.2839      0.0000 
 -24   2  19     14.6874      1.1739    -12.8566      0.0000 
 -22   2  19      4.3914      2.5942     -3.6990      0.0000 
 -20   2  19     17.2988      0.8487     16.7518      0.0000 
 -18   2  19     17.8987      1.1542    -19.2644      0.0000 
 -16   2  19     12.1226      0.9590    -11.7172      0.0000 
 -14   2  19     43.5316      0.6282     42.2777      0.0000 
 -12   2  19     10.7801      1.2201     12.3415      0.0000 
 -10   2  19     40.9155      0.6503    -39.1895      0.0000 
  -8   2  19     54.9668      0.6471     53.8727      0.0000 
  -6   2  19     28.9393      0.5982    -29.0010      0.0000 
  -4   2  19     63.7618      0.6887    -63.7596      0.0000 
  -2   2  19     35.5359      0.6038     34.7634      0.0000 
   0   2  19      3.5419      2.3712      3.0169      0.0000 
   2   2  19      7.7465      1.2275      9.6108      0.0000 
   4   2  19      1.5062      3.4343     -2.6367      0.0000 
   6   2  19      2.5544      3.1028      0.3942      0.0000 
   8   2  19      5.7773      2.0408      5.2545      0.0000 
  10   2  19      3.5917      2.8485     -1.8464      0.0000 
  12   2  19      6.4631      3.7277     -6.7941      0.0000 
 -25   3  19      2.3463      3.2695      1.9111      0.0000 
 -23   3  19      0.0000      2.8515      4.7722      0.0000 
 -21   3  19      3.4635      2.7827     -3.1480      0.0000 
 -19   3  19      2.5237      2.6908     -2.3715      0.0000 
 -17   3  19      2.2055      2.4386      4.5180      0.0000 
 -15   3  19      0.0000      2.3344     -1.1857      0.0000 
 -13   3  19     12.5152      0.8452    -15.0714      0.0000 
 -11   3  19      9.8091      1.0117     10.5392      0.0000 
  -9   3  19     18.5310      0.7064    -17.8582      0.0000 
  -7   3  19     17.4666      0.7081    -18.1979      0.0000 
  -5   3  19     32.2523      0.5988     32.8727      0.0000 
  -3   3  19      2.1270      2.2433      0.6507      0.0000 
  -1   3  19     16.3294      0.7907    -16.6427      0.0000 
   1   3  19     16.7404      0.8771    -15.2373      0.0000 
   3   3  19      2.6190      2.5572      1.5586      0.0000 
   5   3  19      0.0000      2.7207     -0.6016      0.0000 
   7   3  19      4.3618      2.5769     -0.5559      0.0000 
   9   3  19     10.0069      1.9031     -9.9462      0.0000 
  11   3  19      0.0000      2.8730     -0.1292      0.0000 
 -24   4  19     10.6385      1.6994     11.9227      0.0000 
 -22   4  19     15.2704      1.0254    -15.3339      0.0000 
 -20   4  19      0.0000      2.6437      2.8200      0.0000 
 -18   4  19      5.2878      1.8960      5.5813      0.0000 
 -16   4  19      3.8338      2.2155     -3.2968      0.0000 
 -14   4  19      9.9844      1.0102    -11.6066      0.0000 
 -12   4  19      0.0000      2.5679      0.6109      0.0000 
 -10   4  19     12.1206      0.8892     11.1019      0.0000 
  -8   4  19      5.5445      1.6183      3.2380      0.0000 
  -6   4  19     14.8769      0.7714    -13.2785      0.0000 
  -4   4  19      0.0000      2.3680      0.1521      0.0000 
  -2   4  19     15.3202      1.0452     13.3952      0.0000 
   0   4  19      4.2692      2.6537     -2.9830      0.0000 
   2   4  19      2.7022      2.9874     -5.8122      0.0000 
   4   4  19     17.2431      0.9414     16.6412      0.0000 
   6   4  19      0.0000      2.7491     -0.6992      0.0000 
   8   4  19     10.0626      1.3669     -9.4571      0.0000 
  10   4  19     11.2483      1.3337     10.4576      0.0000 
 -23   5  19      0.0000      3.2111     -1.7993      0.0000 
 -21   5  19      6.9770      1.9775     -8.5515      0.0000 
 -19   5  19     11.7937      1.1652     12.1464      0.0000 
 -17   5  19      5.1434      1.9832      5.1949      0.0000 
 -15   5  19      3.6606      2.4059     -3.7959      0.0000 
 -13   5  19      7.8959      1.2246      7.7929      0.0000 
 -11   5  19     24.3038      0.7422     24.5561      0.0000 
  -9   5  19      0.0000      2.4429     -0.5345      0.0000 
  -7   5  19     28.7269      0.7582    -28.1792      0.0000 
  -5   5  19      3.0421      2.4465      4.4402      0.0000 
  -3   5  19      5.7883      1.7066      6.3850      0.0000 
  -1   5  19      5.2234      2.2464     -4.6193      0.0000 
   1   5  19      0.0000      3.0319      0.2721      0.0000 
   3   5  19     15.4482      1.2806     16.0456      0.0000 
   5   5  19      7.0497      2.2131      3.3097      0.0000 
   7   5  19      2.8867      3.2480     -2.8298      0.0000 
   9   5  19      0.0000      3.9103      2.1692      0.0000 
 -22   6  19      8.1427      4.2500      9.3957      0.0000 
 -20   6  19      0.0000      2.8457      2.6328      0.0000 
 -18   6  19      8.3242      1.6493     -7.4189      0.0000 
 -16   6  19      2.7129      2.6435      0.2578      0.0000 
 -14   6  19     12.7481      1.0048     13.4049      0.0000 
 -12   6  19     19.4676      0.7502    -20.7235      0.0000 
 -10   6  19     17.6308      0.7793    -17.9537      0.0000 
  -8   6  19      8.2975      1.2114      7.6729      0.0000 
  -6   6  19     28.1203      0.7194     28.7438      0.0000 
  -4   6  19      4.9125      1.9875      0.9098      0.0000 
  -2   6  19      9.5228      1.4367     -8.2323      0.0000 
   0   6  19      9.0794      1.7203     11.3274      0.0000 
   2   6  19     13.8103      1.3504    -15.2846      0.0000 
   4   6  19     15.0776      1.8955    -14.8836      0.0000 
   6   6  19      3.7383      3.3218     -3.4615      0.0000 
   8   6  19      8.3789      2.4686      6.2792      0.0000 
 -19   7  19      0.0000      2.8423      4.1792      0.0000 
 -17   7  19     23.5906      0.9671    -23.6491      0.0000 
 -15   7  19      0.0000      2.6454     -0.7620      0.0000 
 -13   7  19      9.9192      1.2221      9.5934      0.0000 
 -11   7  19      0.0000      2.5707     -3.1511      0.0000 
  -9   7  19      0.0000      3.2803      2.5164      0.0000 
  -7   7  19      2.0726      2.6502     -2.6452      0.0000 
  -5   7  19      6.8579      2.1107     -7.2054      0.0000 
  -3   7  19      5.5414      2.0549     -6.1826      0.0000 
  -1   7  19      4.3586      3.1251      1.6255      0.0000 
   1   7  19      6.1718      2.4696      8.5946      0.0000 
   3   7  19      0.0000      3.6315     -1.9409      0.0000 
   5   7  19      3.9844      3.2411     -0.8429      0.0000 
 -18   8  19      4.7428      4.4755     -1.3335      0.0000 
 -16   8  19     11.3870      1.3181      9.1443      0.0000 
 -14   8  19      9.2282      1.4743     10.1328      0.0000 
 -12   8  19      8.2965      1.4598     -8.4662      0.0000 
 -10   8  19      0.6916      2.8004      1.9580      0.0000 
  -8   8  19      0.0000      2.6693     -0.5989      0.0000 
  -6   8  19      0.0000      2.7062      2.4588      0.0000 
  -4   8  19      7.0387      2.0674     -6.8513      0.0000 
  -2   8  19      3.6505      3.2334     -4.2841      0.0000 
   0   8  19      3.4651      3.6628      6.7059      0.0000 
   2   8  19      5.8395      4.1786      3.4298      0.0000 
   4   8  19      0.0000      4.3526      2.4461      0.0000 
 -13   9  19      5.7759      2.7871     -5.1553      0.0000 
 -11   9  19     16.8992      1.1618     16.7524      0.0000 
  -9   9  19      1.7700      2.8735     -3.9036      0.0000 
  -7   9  19      8.4444      1.6020     -8.5569      0.0000 
  -5   9  19      4.2350      2.8919      5.8493      0.0000 
  -3   9  19     20.4463      0.9770     20.0258      0.0000 
  -1   9  19      9.1776      2.0146    -10.5758      0.0000 
 -24   0  20     18.2570      1.3789     14.5731      0.0000 
 -22   0  20     15.7324      1.4530     14.6571      0.0000 
 -20   0  20      6.2469      2.6332     -6.1490      0.0000 
 -18   0  20      7.9602      2.0416     10.5702      0.0000 
 -16   0  20     46.8277      1.0529     48.6791      0.0000 
 -14   0  20     40.3133      1.0245    -40.9607      0.0000 
 -12   0  20     23.2043      0.9162    -24.6751      0.0000 
 -10   0  20     31.4307      1.0432     30.8555      0.0000 
  -8   0  20     11.0625      1.2572    -14.5688      0.0000 
  -6   0  20      0.0000      2.5494      1.5763      0.0000 
  -4   0  20      9.3279      1.2655      8.4580      0.0000 
  -2   0  20     52.2509      1.3172     51.1425      0.0000 
   0   0  20      0.0000      3.5462      2.6716      0.0000 
   2   0  20     23.9161      0.9841    -23.9199      0.0000 
   4   0  20     14.2185      1.2817     12.8283      0.0000 
   6   0  20     17.7726      1.5079     15.3158      0.0000 
   8   0  20      0.0000      3.3816     -2.8774      0.0000 
  10   0  20      5.8007      3.7915     -8.1547      0.0000 
 -25   1  20      3.7695      3.1116     -5.2388      0.0000 
 -23   1  20      2.9993      2.9910      2.8710      0.0000 
 -21   1  20      3.9413      2.5683      1.9610      0.0000 
 -19   1  20      3.8725      2.5481      6.1863      0.0000 
 -17   1  20     21.2599      0.7525    -22.1291      0.0000 
 -15   1  20      4.1522      2.2511      2.4358      0.0000 
 -13   1  20      3.1339      2.5487      5.0251      0.0000 
 -11   1  20      2.9830      2.4150      3.6100      0.0000 
  -9   1  20     23.1251      0.6277     19.6657      0.0000 
  -7   1  20      6.2951      1.2701     -5.2316      0.0000 
  -5   1  20     11.3799      0.8241     -9.6448      0.0000 
  -3   1  20     16.2963      0.7399    -16.0772      0.0000 
  -1   1  20      0.0000      2.3568     -0.3857      0.0000 
   1   1  20      9.9361      1.0662     -9.2115      0.0000 
   3   1  20     14.6501      1.0148     13.6851      0.0000 
   5   1  20      5.0454      2.0194     -4.1354      0.0000 
   7   1  20      9.1790      1.4219     -4.3722      0.0000 
   9   1  20      9.8645      1.5715     10.2965      0.0000 
  11   1  20      3.7383      3.5733     -3.8444      0.0000 
 -24   2  20      6.7527      2.0102     -5.4625      0.0000 
 -22   2  20     14.7086      1.0426    -14.7625      0.0000 
 -20   2  20      0.0000      2.6162      2.2462      0.0000 
 -18   2  20     10.6513      1.1643    -10.8575      0.0000 
 -16   2  20      7.9578      1.3101      8.4585      0.0000 
 -14   2  20      5.5837      1.7587     -6.1778      0.0000 
 -12   2  20     12.8113      0.8581    -13.2439      0.0000 
 -10   2  20     22.6894      0.6608     22.6793      0.0000 
  -8   2  20     20.8194      0.6736    -20.4063      0.0000 
  -6   2  20     22.2387      0.6059    -19.7327      0.0000 
  -4   2  20      9.2602      0.9506      7.6672      0.0000 
  -2   2  20      1.4534      2.5250     -3.0327      0.0000 
   0   2  20      8.5954      1.1136     -6.6876      0.0000 
   2   2  20      0.0000      2.6116      1.1189      0.0000 
   4   2  20     11.6021      1.1173    -11.5143      0.0000 
   6   2  20      4.2537      2.7320     -5.2220      0.0000 
   8   2  20      0.0000      2.8539     -0.3129      0.0000 
  10   2  20      0.0000      3.3799     -1.3113      0.0000 
 -23   3  20     10.3966      1.3626     -9.9690      0.0000 
 -21   3  20      6.5572      1.8162      7.1401      0.0000 
 -19   3  20      9.6802      1.1981     10.0777      0.0000 
 -17   3  20      2.9705      2.5830     -4.7481      0.0000 
 -15   3  20      4.6231      1.8635     -6.7788      0.0000 
 -13   3  20     26.4250      0.6644     27.5897      0.0000 
 -11   3  20      4.3792      2.3536     -6.9858      0.0000 
  -9   3  20     62.9068      0.8219    -65.0572      0.0000 
  -7   3  20     42.5841      0.7624     44.2380      0.0000 
  -5   3  20     34.5820      0.6175     34.7991      0.0000 
  -3   3  20     12.4265      0.9446    -14.6062      0.0000 
  -1   3  20      6.1684      1.6017      6.6252      0.0000 
   1   3  20      3.8590      2.7456      0.4978      0.0000 
   3   3  20     18.8069      1.0551     17.4575      0.0000 
   5   3  20     12.4805      1.1555    -12.2328      0.0000 
   7   3  20      8.5726      1.5332     -6.0401      0.0000 
   9   3  20      5.7101      2.2436      5.9707      0.0000 
 -24   4  20      0.0000      4.1435     -1.9252      0.0000 
 -22   4  20      2.3347      2.8247     -0.7494      0.0000 
 -20   4  20      9.4731      1.3907      6.5594      0.0000 
 -18   4  20      7.9743      1.3647     -9.1444      0.0000 
 -16   4  20      7.1249      1.3922      9.2284      0.0000 
 -14   4  20      2.7142      2.9370      2.5341      0.0000 
 -12   4  20     17.2812      0.7559    -17.2120      0.0000 
 -10   4  20     42.0794      0.6916     44.2615      0.0000 
  -8   4  20     20.9514      0.7058     20.7026      0.0000 
  -6   4  20     23.9564      0.6651    -24.9908      0.0000 
  -4   4  20      0.0000      2.3738     -0.2054      0.0000 
  -2   4  20      0.0000      2.7861      0.2894      0.0000 
   0   4  20      3.6969      2.8665     -4.5878      0.0000 
   2   4  20      0.0000      3.0059      1.9336      0.0000 
   4   4  20      0.0000      3.1322      1.1320      0.0000 
   6   4  20      8.4201      1.5492     10.2401      0.0000 
   8   4  20     10.2468      1.4880     10.5823      0.0000 
 -21   5  20     11.8864      1.3668    -11.1394      0.0000 
 -19   5  20      5.0482      2.0838     -3.0763      0.0000 
 -17   5  20      9.6113      1.2450      9.0914      0.0000 
 -15   5  20      2.1724      2.5403     -1.9862      0.0000 
 -13   5  20      6.3312      1.5236      5.0220      0.0000 
 -11   5  20      7.0207      1.3876     -7.2978      0.0000 
  -9   5  20     41.7219      0.6509    -41.3637      0.0000 
  -7   5  20     26.2946      0.6770     25.7187      0.0000 
  -5   5  20      2.7910      2.7848      0.4643      0.0000 
  -3   5  20     11.7461      1.4876    -10.7303      0.0000 
  -1   5  20     11.0099      1.3284     10.6931      0.0000 
   1   5  20     10.8940      1.6787    -10.7968      0.0000 
   3   5  20      6.2424      2.5037     -6.3640      0.0000 
   5   5  20      5.3542      3.0418      5.6909      0.0000 
   7   5  20      0.0000      3.3499      3.0342      0.0000 
 -20   6  20      0.0000      2.8001     -1.8700      0.0000 
 -18   6  20      1.6545      2.7023     -3.6615      0.0000 
 -16   6  20      8.6159      1.7718      9.7389      0.0000 
 -14   6  20     10.9863      1.1247    -11.8661      0.0000 
 -12   6  20     24.0513      0.7223    -25.3498      0.0000 
 -10   6  20     18.7787      0.7777     20.3392      0.0000 
  -8   6  20      0.0000      2.5139      2.6969      0.0000 
  -6   6  20     18.1009      0.8288    -19.9817      0.0000 
  -4   6  20      3.8198      2.5449     -4.5620      0.0000 
  -2   6  20     18.6442      1.1588     18.6267      0.0000 
   0   6  20      0.0000      2.9996      0.0612      0.0000 
   2   6  20     14.8257      2.2386    -14.0436      0.0000 
   4   6  20      2.9668      3.2315      3.3667      0.0000 
   6   6  20      0.0000      3.3507     -1.3607      0.0000 
 -19   7  20      9.4649      3.7447      6.4379      0.0000 
 -17   7  20      1.5059      2.8289     -4.4321      0.0000 
 -15   7  20      6.3848      1.7730     -5.1512      0.0000 
 -13   7  20     17.4627      0.9058     15.6701      0.0000 
 -11   7  20     24.6186      0.7447     23.1722      0.0000 
  -9   7  20     16.1460      0.9201    -15.1030      0.0000 
  -7   7  20      4.0403      2.6171      4.2174      0.0000 
  -5   7  20      6.8313      1.6313      6.9549      0.0000 
  -3   7  20      9.5646      1.6933    -10.1554      0.0000 
  -1   7  20      0.0000      3.2685      1.0862      0.0000 
   1   7  20      3.9763      3.2581      6.4401      0.0000 
   3   7  20     10.0461      1.8949      8.6044      0.0000 
   5   7  20      9.1579      3.8246    -10.4678      0.0000 
 -16   8  20      6.5637      2.7369     -6.6676      0.0000 
 -14   8  20      9.7925      2.0182     10.7222      0.0000 
 -12   8  20      3.1239      2.8965     -2.9528      0.0000 
 -10   8  20      3.2739      2.9098     -1.4135      0.0000 
  -8   8  20      8.5081      1.4517     -6.8724      0.0000 
  -6   8  20      9.8440      1.3947      9.3438      0.0000 
  -4   8  20      2.2767      2.8523      4.7175      0.0000 
  -2   8  20      5.0256      3.0463     -3.1966      0.0000 
   0   8  20      6.8243      4.1644      4.6452      0.0000 
   2   8  20      5.3716      4.6908      0.8697      0.0000 
 -11   9  20      5.8046      3.3473      4.3656      0.0000 
  -9   9  20      0.0000      2.9456     -3.3982      0.0000 
  -7   9  20      4.8224      2.6005     -2.5105      0.0000 
  -5   9  20      6.0706      2.4107      7.3193      0.0000 
  -3   9  20      9.7801      2.3248     -9.3040      0.0000 
 -25   1  21     10.0179      1.6136     -9.4386      0.0000 
 -23   1  21      4.1563      3.0036     -4.1842      0.0000 
 -21   1  21     18.3299      0.9445     18.4789      0.0000 
 -19   1  21      6.1514      1.8709     -6.2505      0.0000 
 -17   1  21     22.8439      0.7775    -21.8122      0.0000 
 -15   1  21      6.2061      1.6119      7.4274      0.0000 
 -13   1  21     17.3032      0.8078    -19.4889      0.0000 
 -11   1  21      1.0960      2.4474     -0.9651      0.0000 
  -9   1  21      5.8210      1.4873      6.8906      0.0000 
  -7   1  21      2.7713      2.2922      3.3419      0.0000 
  -5   1  21      3.2832      2.2978     -4.6349      0.0000 
  -3   1  21     18.7784      0.9110    -19.3636      0.0000 
  -1   1  21     18.9166      0.7375     17.9745      0.0000 
   1   1  21      0.0000      2.5181     -0.0177      0.0000 
   3   1  21     22.4731      0.8084    -20.5071      0.0000 
   5   1  21      7.3552      1.5279     -5.4155      0.0000 
   7   1  21     11.4066      1.5360     11.0571      0.0000 
   9   1  21      1.8220      3.0583     -0.7642      0.0000 
 -24   2  21      0.0000      2.9872      1.6148      0.0000 
 -22   2  21      0.0000      2.8155      4.2766      0.0000 
 -20   2  21      0.0000      2.6687      3.2422      0.0000 
 -18   2  21      5.2027      1.9743      5.5471      0.0000 
 -16   2  21      6.0415      1.7010     -5.2875      0.0000 
 -14   2  21     29.9760      0.7671     27.5539      0.0000 
 -12   2  21      8.8735      1.2010     -8.7132      0.0000 
 -10   2  21     24.2231      0.7141    -24.7127      0.0000 
  -8   2  21     15.4240      0.8317     13.8825      0.0000 
  -6   2  21     10.5358      0.9440    -11.6515      0.0000 
  -4   2  21      4.3529      1.8580     -3.8865      0.0000 
  -2   2  21     13.5105      0.9409     14.1782      0.0000 
   0   2  21     15.8431      0.8607     14.4380      0.0000 
   2   2  21      5.3595      2.0095     -6.1074      0.0000 
   4   2  21      0.0000      2.9934     -0.3708      0.0000 
   6   2  21      6.9039      1.7884      4.0899      0.0000 
   8   2  21      5.6680      2.2808      5.3836      0.0000 
 -23   3  21      4.4125      2.7619     -4.0035      0.0000 
 -21   3  21      6.6827      1.8132      6.6174      0.0000 
 -19   3  21     10.6656      1.1531     10.8881      0.0000 
 -17   3  21      8.8745      1.3956     -9.4907      0.0000 
 -15   3  21      2.6124      2.5876     -4.2811      0.0000 
 -13   3  21      7.5142      1.2986     -7.8518      0.0000 
 -11   3  21     24.1527      0.6884     27.2788      0.0000 
  -9   3  21     10.9052      0.9710     10.6148      0.0000 
  -7   3  21      8.1111      1.2018     -7.6902      0.0000 
  -5   3  21      7.2440      1.2957      7.8043      0.0000 
  -3   3  21      0.0000      2.6061      0.4370      0.0000 
  -1   3  21      7.1563      1.7559     -7.3358      0.0000 
   1   3  21      0.0000      2.6415      0.3179      0.0000 
   3   3  21      6.8708      1.8698      7.5588      0.0000 
   5   3  21      7.1789      1.7505     -7.3457      0.0000 
   7   3  21      2.1772      2.8854     -0.3768      0.0000 
   9   3  21      0.0000      3.2185     -0.4569      0.0000 
 -22   4  21     18.3411      1.0597    -15.5895      0.0000 
 -20   4  21     12.0039      1.1770    -12.2203      0.0000 
 -18   4  21      8.7751      1.4127      8.6284      0.0000 
 -16   4  21      1.7510      2.4999     -2.5858      0.0000 
 -14   4  21     11.1183      1.0041    -13.5728      0.0000 
 -12   4  21      9.1239      1.1286      9.4988      0.0000 
 -10   4  21     16.5408      1.1591     16.2635      0.0000 
  -8   4  21     16.3214      0.7862    -18.4353      0.0000 
  -6   4  21      5.9426      1.5913     -5.9269      0.0000 
  -4   4  21      9.3144      1.1597     10.1177      0.0000 
  -2   4  21     13.3094      1.1933    -16.0869      0.0000 
   0   4  21      5.4277      2.3827     -3.9624      0.0000 
   2   4  21      0.0000      3.1362      2.1216      0.0000 
   4   4  21     11.6307      1.6373     10.8363      0.0000 
   6   4  21      9.5976      1.8807     -9.1107      0.0000 
   8   4  21      3.9085      3.5924     -5.3056      0.0000 
 -21   5  21      0.0000      3.0369     -2.0042      0.0000 
 -19   5  21     12.1532      1.1100     11.4653      0.0000 
 -17   5  21      4.4068      2.3029     -1.8467      0.0000 
 -15   5  21      1.7918      2.5891     -3.5304      0.0000 
 -13   5  21     15.4754      0.8538     15.8934      0.0000 
 -11   5  21     23.8033      0.9131    -22.7923      0.0000 
  -9   5  21     19.3334      0.7531    -19.1351      0.0000 
  -7   5  21     14.4506      0.8692     12.6235      0.0000 
  -5   5  21      7.0161      2.1837      6.7839      0.0000 
  -3   5  21      0.0000      2.8005      5.5887      0.0000 
  -1   5  21      8.8819      1.7399     -9.1720      0.0000 
   1   5  21      4.5744      3.0241     -4.9911      0.0000 
   3   5  21      8.2318      2.0470      8.2536      0.0000 
   5   5  21      7.6618      2.1697      4.9480      0.0000 
   7   5  21      0.0000      4.6166     -3.8742      0.0000 
 -20   6  21      1.8444      3.4216     -2.5354      0.0000 
 -18   6  21      3.8685      2.7832      5.2695      0.0000 
 -16   6  21      9.4559      1.3302      9.9874      0.0000 
 -14   6  21      7.7863      1.4081     -8.5282      0.0000 
 -12   6  21      6.9520      1.4948     -6.2623      0.0000 
 -10   6  21      4.2857      2.2822      6.6523      0.0000 
  -8   6  21     11.0778      1.1421     11.0336      0.0000 
  -6   6  21     10.2276      1.1803      9.3192      0.0000 
  -4   6  21      3.9450      2.9621     -2.6192      0.0000 
  -2   6  21      6.9870      2.2003     -7.7108      0.0000 
   0   6  21     14.1769      1.3564     14.6883      0.0000 
   2   6  21      2.8391      3.2128     -3.3674      0.0000 
   4   6  21     18.3551      1.5417    -17.6324      0.0000 
 -17   7  21     14.6414      1.1509    -13.3175      0.0000 
 -15   7  21     12.6733      1.1057     11.8760      0.0000 
 -13   7  21     25.6445      0.8112     24.2790      0.0000 
 -11   7  21     25.4891      0.7646    -24.7845      0.0000 
  -9   7  21      5.2992      2.0909     -5.8929      0.0000 
  -7   7  21     15.0059      0.9576     13.0228      0.0000 
  -5   7  21      9.5091      1.5045     -8.1842      0.0000 
  -3   7  21      4.8351      3.1687     -7.0765      0.0000 
  -1   7  21      8.4255      2.0331      7.5924      0.0000 
   1   7  21      5.1404      3.0816      1.2195      0.0000 
 -14   8  21     19.4111      1.1127    -20.0869      0.0000 
 -12   8  21      4.7853      2.5474     -6.6795      0.0000 
 -10   8  21     14.7674      1.0329     15.7373      0.0000 
  -8   8  21      5.8603      2.0424     -7.0383      0.0000 
  -6   8  21      7.0626      1.8472     -6.7609      0.0000 
  -4   8  21      3.6436      3.2785      3.5428      0.0000 
  -2   8  21      0.0000      3.1424     -2.4579      0.0000 
 -24   0  22      0.0000      3.4651      3.9579      0.0000 
 -22   0  22      2.9147      3.4189      3.8360      0.0000 
 -20   0  22     30.5838      1.4640    -29.6654      0.0000 
 -18   0  22     35.3988      1.3502     36.2437      0.0000 
 -16   0  22      0.0000      3.1659     -2.3520      0.0000 
 -14   0  22     44.0125      1.2843    -43.5254      0.0000 
 -12   0  22     18.0245      1.0473     16.5789      0.0000 
 -10   0  22     16.3584      1.1118     14.0417      0.0000 
  -8   0  22     14.2603      1.1552     13.0210      0.0000 
  -6   0  22     13.4738      1.1730     -9.2227      0.0000 
  -4   0  22      0.0000      2.8611      1.6448      0.0000 
  -2   0  22     13.2734      1.4719      9.5530      0.0000 
   0   0  22      0.0000      2.9817     -0.9512      0.0000 
   2   0  22     11.2367      1.5159    -10.0903      0.0000 
   4   0  22     12.6705      1.4507     11.6115      0.0000 
   6   0  22      0.0000      3.3902      3.0929      0.0000 
   8   0  22      7.9461      2.9103    -10.3330      0.0000 
 -23   1  22      1.8240      2.9444      4.2071      0.0000 
 -21   1  22      7.2642      1.7009     -8.9575      0.0000 
 -19   1  22      3.4352      2.9762      3.0177      0.0000 
 -17   1  22      1.2763      2.7238     -4.1865      0.0000 
 -15   1  22     16.6999      0.8826     19.1647      0.0000 
 -13   1  22      5.8384      1.7482     -3.8441      0.0000 
 -11   1  22     10.6489      1.1558    -10.6522      0.0000 
  -9   1  22     15.9244      0.7665     14.7058      0.0000 
  -7   1  22     13.4058      0.7820    -13.3978      0.0000 
  -5   1  22     10.9578      0.8888     12.2347      0.0000 
  -3   1  22      6.2298      1.5853     -8.1111      0.0000 
  -1   1  22     11.4034      0.9844    -13.0827      0.0000 
   1   1  22      0.0000      2.5265      3.8063      0.0000 
   3   1  22      7.6264      2.0646      6.1511      0.0000 
   5   1  22      3.7299      2.8076      5.9639      0.0000 
   7   1  22      4.5736      3.3656     -4.9244      0.0000 
 -24   2  22     11.7585      2.3414     -7.8441      0.0000 
 -22   2  22      3.6759      3.4485     -1.2119      0.0000 
 -20   2  22     12.2033      1.0959     11.1120      0.0000 
 -18   2  22      7.6219      1.4885      9.0844      0.0000 
 -16   2  22     13.8107      0.9575    -14.0261      0.0000 
 -14   2  22      5.6740      1.7566      3.1930      0.0000 
 -12   2  22      3.7123      2.6278      3.5740      0.0000 
 -10   2  22      7.8211      1.2556     -7.8271      0.0000 
  -8   2  22      3.8027      2.5001     -4.4933      0.0000 
  -6   2  22      3.8229      2.2250      1.0383      0.0000 
  -4   2  22      5.9508      1.6741     -4.5498      0.0000 
  -2   2  22      4.3488      2.2794     -4.4567      0.0000 
   0   2  22     18.6636      0.9034     18.5841      0.0000 
   2   2  22      7.8704      1.8399     -7.8136      0.0000 
   4   2  22     10.9668      1.2777     -9.4069      0.0000 
   6   2  22      3.6628      3.3959     -3.3461      0.0000 
   8   2  22      6.8029      2.2085      5.7480      0.0000 
 -23   3  22      4.8669      2.9683     -7.4073      0.0000 
 -21   3  22     11.5704      1.2479     10.9044      0.0000 
 -19   3  22      5.5114      1.9707      4.3074      0.0000 
 -17   3  22     21.7687      0.8058    -19.5656      0.0000 
 -15   3  22      9.8187      1.1741     -9.4195      0.0000 
 -13   3  22     10.2301      1.3661      8.8046      0.0000 
 -11   3  22      0.0000      2.4814      1.6705      0.0000 
  -9   3  22      6.2068      1.5219     -5.8674      0.0000 
  -7   3  22      4.9451      1.8966      6.4259      0.0000 
  -5   3  22     10.3708      1.0279      6.9986      0.0000 
  -3   3  22     19.3084      0.8872    -19.9109      0.0000 
  -1   3  22     13.8242      1.6782     12.5172      0.0000 
   1   3  22     18.6830      1.2554     17.2041      0.0000 
   3   3  22      8.3364      1.6746     -8.8852      0.0000 
   5   3  22      6.7235      2.3642     -6.6356      0.0000 
   7   3  22      6.5525      1.9924     -5.0851      0.0000 
 -22   4  22      6.0386      2.6110      0.3437      0.0000 
 -20   4  22      7.3728      2.3882      5.1148      0.0000 
 -18   4  22      5.2987      2.0209     -4.1326      0.0000 
 -16   4  22      0.5751      2.5768     -0.2449      0.0000 
 -14   4  22      6.8570      1.4849      7.3618      0.0000 
 -12   4  22     11.0283      1.0501    -10.3042      0.0000 
 -10   4  22     22.9066      0.7147     21.6843      0.0000 
  -8   4  22      3.3371      2.5387     -2.7604      0.0000 
  -6   4  22     13.7111      1.2969    -12.4644      0.0000 
  -4   4  22      0.0000      2.9187     -1.0197      0.0000 
  -2   4  22      8.5186      1.6519      6.1648      0.0000 
   0   4  22      3.1508      2.9944     -4.1863      0.0000 
   2   4  22      1.6578      3.2194     -0.1668      0.0000 
   4   4  22      5.5945      3.0277      8.3085      0.0000 
   6   4  22      6.6788      2.5485     -3.5462      0.0000 
 -21   5  22      0.0000      3.8480     -2.8471      0.0000 
 -19   5  22      8.7054      1.5514      9.6431      0.0000 
 -17   5  22     10.9387      1.1748     10.4219      0.0000 
 -15   5  22      5.1678      1.9401     -5.3578      0.0000 
 -13   5  22     15.0066      0.9356    -14.4910      0.0000 
 -11   5  22      6.4223      1.6085      6.3536      0.0000 
  -9   5  22     16.7174      0.8287     17.1173      0.0000 
  -7   5  22     14.5549      0.8956    -12.7454      0.0000 
  -5   5  22      0.0000      2.7545      2.9520      0.0000 
  -3   5  22      3.5046      2.9450      2.3196      0.0000 
  -1   5  22      0.0000      3.1007      1.3180      0.0000 
   1   5  22      3.6518      3.2858     -4.5578      0.0000 
   3   5  22      7.3248      2.2998     -5.9151      0.0000 
   5   5  22     15.4838      2.1181     13.6905      0.0000 
 -18   6  22      0.0000      3.0040      2.1812      0.0000 
 -16   6  22      5.5057      2.0765      4.7238      0.0000 
 -14   6  22      6.6602      1.9497     -6.6828      0.0000 
 -12   6  22      6.5441      1.6499     -6.5492      0.0000 
 -10   6  22     13.4291      1.0865     14.4721      0.0000 
  -8   6  22      3.2195      2.7076      2.0955      0.0000 
  -6   6  22      9.6226      1.3043    -10.0469      0.0000 
  -4   6  22      3.1832      3.0160     -4.9204      0.0000 
  -2   6  22     11.8309      2.4992      9.0820      0.0000 
   0   6  22      7.2084      2.2273     -7.0009      0.0000 
   2   6  22      1.8584      3.3475     -3.4222      0.0000 
 -17   7  22      7.5880      2.9970     -7.7163      0.0000 
 -15   7  22      0.0000      2.7968      1.7793      0.0000 
 -13   7  22     13.8472      1.1531     13.6270      0.0000 
 -11   7  22     20.4976      0.8789    -21.4010      0.0000 
  -9   7  22      7.0845      1.6793     -3.8109      0.0000 
  -7   7  22      5.8202      1.9155      5.7197      0.0000 
  -5   7  22      6.1684      2.5343      4.8400      0.0000 
  -3   7  22      0.0000      3.1407     -4.8673      0.0000 
  -1   7  22      0.0000      4.0408     -3.8665      0.0000 
 -12   8  22      0.6466      3.0825      0.4935      0.0000 
 -10   8  22      4.9014      2.6039     -3.3091      0.0000 
  -8   8  22      3.6859      2.9265      3.2469      0.0000 
  -6   8  22     12.6820      1.2569     10.7111      0.0000 
  -4   8  22      0.8883      5.0161     -3.8878      0.0000 
 -23   1  23      8.9699      1.6088      8.2168      0.0000 
 -21   1  23      0.0000      3.1234      3.2574      0.0000 
 -19   1  23     21.2926      1.2569    -21.5945      0.0000 
 -17   1  23     13.9993      0.9886     13.2079      0.0000 
 -15   1  23     16.1802      0.8987     15.7666      0.0000 
 -13   1  23     16.2023      1.0841    -16.8259      0.0000 
 -11   1  23     10.9420      1.0644     -8.7455      0.0000 
  -9   1  23      3.7281      2.6224      3.6269      0.0000 
  -7   1  23      4.9259      1.8468     -0.3628      0.0000 
  -5   1  23      3.1411      2.5984     -0.5183      0.0000 
  -3   1  23      3.5840      2.6449     -3.9651      0.0000 
  -1   1  23     10.8319      1.1344    -11.3273      0.0000 
   1   1  23      4.7378      2.0963     -4.6240      0.0000 
   3   1  23     12.4575      1.1392    -12.7857      0.0000 
   5   1  23      0.0000      2.8874      0.7938      0.0000 
   7   1  23      3.7578      3.4957      6.0771      0.0000 
 -22   2  23      0.0000      2.8585     -3.7986      0.0000 
 -20   2  23      0.0000      2.7095     -3.2593      0.0000 
 -18   2  23     11.4686      1.1961     12.6547      0.0000 
 -16   2  23     11.0713      1.1391    -11.4508      0.0000 
 -14   2  23     11.3504      1.1178      9.7611      0.0000 
 -12   2  23     11.4914      1.0571    -11.7358      0.0000 
 -10   2  23      1.0224      2.7380     -1.9746      0.0000 
  -8   2  23     16.0795      0.7964     13.6753      0.0000 
  -6   2  23     10.5885      1.0214    -10.5683      0.0000 
  -4   2  23      0.0000      2.7098     -1.2119      0.0000 
  -2   2  23      6.3945      1.7119      7.8516      0.0000 
   0   2  23      8.4498      1.5280      7.7678      0.0000 
   2   2  23      5.9548      2.1050     -1.2631      0.0000 
   4   2  23      6.9197      1.8880      6.5720      0.0000 
   6   2  23      0.0000      2.9366      0.3388      0.0000 
 -21   3  23      5.3424      2.3015      5.9367      0.0000 
 -19   3  23      9.6581      1.3200    -12.4217      0.0000 
 -17   3  23      0.0000      2.7184      2.8886      0.0000 
 -15   3  23      3.4146      2.6901      3.1446      0.0000 
 -13   3  23      0.0000      2.6868      3.0594      0.0000 
 -11   3  23      8.2059      1.2777      8.0889      0.0000 
  -9   3  23      1.8109      2.5231      0.5807      0.0000 
  -7   3  23      2.9958      2.5249     -1.6891      0.0000 
  -5   3  23     15.1904      1.0085     14.6608      0.0000 
  -3   3  23      4.9328      2.3699      2.3472      0.0000 
  -1   3  23     18.5103      1.1611    -19.0937      0.0000 
   1   3  23     19.6302      1.0640     17.6486      0.0000 
   3   3  23      2.8067      3.3028     -0.6861      0.0000 
   5   3  23      6.4213      2.2664     -2.1175      0.0000 
 -20   4  23     16.3658      1.0666     14.9882      0.0000 
 -18   4  23      6.1733      1.8781      6.8426      0.0000 
 -16   4  23     15.9230      0.9700    -15.3881      0.0000 
 -14   4  23      0.0000      2.5690     -1.0090      0.0000 
 -12   4  23     14.9698      1.0631     13.9422      0.0000 
 -10   4  23      1.5987      2.5856     -3.0038      0.0000 
  -8   4  23     15.8049      1.1250    -13.3771      0.0000 
  -6   4  23      2.1989      2.5688      3.5314      0.0000 
  -4   4  23      0.0000      2.8265     -0.7787      0.0000 
  -2   4  23      4.0350      3.0355     -2.2573      0.0000 
   0   4  23      7.2550      2.1374     -5.4334      0.0000 
   2   4  23      2.8196      3.2893      3.5761      0.0000 
   4   4  23      4.4350      3.4964      3.1892      0.0000 
 -19   5  23      5.1997      2.5096     -5.9862      0.0000 
 -17   5  23      6.1522      1.9447     -3.2707      0.0000 
 -15   5  23      7.9052      1.4594     -9.3638      0.0000 
 -13   5  23      0.0000      2.6116     -2.4458      0.0000 
 -11   5  23      6.0750      1.7808      4.6691      0.0000 
  -9   5  23      3.7894      2.5743     -5.4980      0.0000 
  -7   5  23      2.4876      2.9978     -3.2031      0.0000 
  -5   5  23      0.0000      2.9977     -1.2340      0.0000 
  -3   5  23      0.0000      3.0846      2.8177      0.0000 
  -1   5  23      0.0000      3.2296     -1.8520      0.0000 
   1   5  23      0.0000      3.0380      1.2062      0.0000 
   3   5  23      0.0000      3.6373      1.2264      0.0000 
 -18   6  23      6.7122      3.2847     -5.6159      0.0000 
 -16   6  23      5.3685      2.2618      6.4810      0.0000 
 -14   6  23      0.0000      2.6280     -0.0755      0.0000 
 -12   6  23      2.7039      2.6720     -0.9779      0.0000 
 -10   6  23      7.3408      1.6245      4.8388      0.0000 
  -8   6  23      5.4439      2.0928      6.1144      0.0000 
  -6   6  23      7.8461      1.8522     -4.3986      0.0000 
  -4   6  23      0.0000      3.2813      0.7854      0.0000 
  -2   6  23      7.3425      2.2534      5.5307      0.0000 
   0   6  23      1.6337      3.2251     -1.6022      0.0000 
 -15   7  23     13.6189      1.6856     12.8125      0.0000 
 -13   7  23      6.1611      2.2368     -5.5521      0.0000 
 -11   7  23      4.4569      2.5663     -1.8854      0.0000 
  -9   7  23      2.5611      2.8567      3.0793      0.0000 
  -7   7  23      2.4241      2.9023      3.4173      0.0000 
  -5   7  23     10.8839      1.6766     -8.1589      0.0000 
  -3   7  23      4.4615      3.5301      0.9399      0.0000 
 -22   0  24      6.3059      2.9213      2.7744      0.0000 
 -20   0  24     26.8344      1.8538    -25.6423      0.0000 
 -18   0  24     16.6136      1.6455     14.6788      0.0000 
 -16   0  24      6.6953      2.4294     -1.4251      0.0000 
 -14   0  24     22.6073      1.4842    -21.0246      0.0000 
 -12   0  24      8.9395      1.6871      7.0955      0.0000 
 -10   0  24      0.0000      2.9640     -0.7501      0.0000 
  -8   0  24      6.9127      2.0332     -3.4197      0.0000 
  -6   0  24      3.3080      3.2586     -0.6856      0.0000 
  -4   0  24      9.4219      1.9473     10.7608      0.0000 
  -2   0  24      2.9103      3.3648     -2.8578      0.0000 
   0   0  24      3.9297      3.2229     -2.9762      0.0000 
   2   0  24     17.7345      1.2501    -15.3308      0.0000 
   4   0  24      3.1283      3.6161     -4.9264      0.0000 
 -23   1  24      7.4118      3.4914    -10.4065      0.0000 
 -21   1  24      3.2931      2.9254      1.4612      0.0000 
 -19   1  24      0.0000      3.1122      0.9441      0.0000 
 -17   1  24      3.8185      2.7458      3.9901      0.0000 
 -15   1  24      4.5570      2.3343     -5.4994      0.0000 
 -13   1  24      4.5466      2.3419      3.8639      0.0000 
 -11   1  24      4.9199      2.1521      4.9402      0.0000 
  -9   1  24      0.0000      2.6233     -2.3008      0.0000 
  -7   1  24      4.3141      2.0603     -0.5712      0.0000 
  -5   1  24     10.4806      1.2679    -10.6651      0.0000 
  -3   1  24     17.8344      1.2165     17.8478      0.0000 
  -1   1  24     16.6067      1.3734    -14.9549      0.0000 
   1   1  24      6.6838      1.8934     -2.4577      0.0000 
   3   1  24     22.0746      0.8942     19.0491      0.0000 
   5   1  24      0.0000      3.0478     -3.0466      0.0000 
 -22   2  24      9.2445      2.3549      8.3139      0.0000 
 -20   2  24      2.5343      3.1069     -3.2428      0.0000 
 -18   2  24      0.0000      2.7533     -0.2725      0.0000 
 -16   2  24      5.7230      1.9393      6.1990      0.0000 
 -14   2  24      8.2039      1.4254      8.6848      0.0000 
 -12   2  24      0.0000      2.6621      1.3114      0.0000 
 -10   2  24      4.6130      2.4658     -5.5953      0.0000 
  -8   2  24      0.0000      2.5665     -0.7597      0.0000 
  -6   2  24      6.6231      1.7801      6.9582      0.0000 
  -4   2  24      4.7658      2.4608      1.2403      0.0000 
  -2   2  24      6.8067      1.8325     -6.5785      0.0000 
   0   2  24     23.7684      1.1898     21.1122      0.0000 
   2   2  24      9.3217      1.5281     -7.9989      0.0000 
   4   2  24      8.5192      1.8133    -10.0257      0.0000 
 -21   3  24      4.8133      3.6207      0.6726      0.0000 
 -19   3  24      2.8224      2.7678     -6.2782      0.0000 
 -17   3  24      0.0000      2.7465      1.0976      0.0000 
 -15   3  24      0.0000      2.7124     -0.1446      0.0000 
 -13   3  24     13.0394      1.0258     13.1118      0.0000 
 -11   3  24     17.6607      1.2614    -15.6037      0.0000 
  -9   3  24     10.7723      1.1034     -9.8142      0.0000 
  -7   3  24     10.5200      1.0540      9.9424      0.0000 
  -5   3  24      9.4593      1.4191      6.9939      0.0000 
  -3   3  24      6.3251      2.1171     -5.5159      0.0000 
  -1   3  24     11.0307      1.4704     -8.8277      0.0000 
   1   3  24     10.0114      1.8699      8.8140      0.0000 
   3   3  24      7.0375      3.7059     -5.6165      0.0000 
 -20   4  24      2.7933      4.0138     -1.5848      0.0000 
 -18   4  24      0.0000      2.7519     -3.7495      0.0000 
 -16   4  24      0.0000      2.7975     -2.0841      0.0000 
 -14   4  24      3.3295      2.7519      1.6417      0.0000 
 -12   4  24      5.6219      1.8716     -5.4803      0.0000 
 -10   4  24      3.8382      2.5856      3.6757      0.0000 
  -8   4  24      4.1440      2.5853      2.3498      0.0000 
  -6   4  24     15.5096      1.1520    -14.7746      0.0000 
  -4   4  24      3.2309      2.9835      3.1916      0.0000 
  -2   4  24      5.3398      3.8169     -3.7383      0.0000 
   0   4  24      0.0000      3.2413     -1.6682      0.0000 
   2   4  24      0.0000      3.3249      3.1109      0.0000 
 -19   5  24      0.0000      4.3977      1.7499      0.0000 
 -17   5  24      6.3072      2.1261      5.4709      0.0000 
 -15   5  24      6.1625      1.8191     -7.9031      0.0000 
 -13   5  24      0.0000      2.6687      1.5040      0.0000 
 -11   5  24      0.8802      2.6576      4.0594      0.0000 
  -9   5  24      6.0401      1.7424      5.5122      0.0000 
  -7   5  24      4.5949      2.5582     -5.4471      0.0000 
  -5   5  24     11.5957      1.4022     11.0896      0.0000 
  -3   5  24      1.4487      3.0732      3.4202      0.0000 
  -1   5  24      4.5488      3.3268     -3.9333      0.0000 
   1   5  24      6.8934      4.8866     -1.8384      0.0000 
 -16   6  24      4.0527      3.5698      6.1980      0.0000 
 -14   6  24      0.0000      2.7034     -2.2274      0.0000 
 -12   6  24      0.0000      2.6652      0.3614      0.0000 
 -10   6  24      2.9700      2.9271     -0.5203      0.0000 
  -8   6  24     10.1101      1.4723      8.3683      0.0000 
  -6   6  24     11.5536      1.4666    -11.2091      0.0000 
  -4   6  24      8.0326      2.1670      8.1802      0.0000 
  -2   6  24     10.7891      2.5616      7.1600      0.0000 
 -11   7  24     13.5103      1.2424    -10.9968      0.0000 
  -9   7  24      3.3742      3.0500     -5.9268      0.0000 
  -7   7  24      5.0887      4.2159      3.2512      0.0000 
 -21   1  25      5.2256      3.7882      1.4518      0.0000 
 -19   1  25     11.2793      1.3052    -11.5720      0.0000 
 -17   1  25     10.7900      1.3251     11.9194      0.0000 
 -15   1  25      3.4285      2.7924      3.8412      0.0000 
 -13   1  25     10.6602      1.1906    -10.2996      0.0000 
 -11   1  25      1.8075      2.6891     -1.3405      0.0000 
  -9   1  25     17.3183      1.1259     16.5877      0.0000 
  -7   1  25      3.7526      3.1312     -3.7992      0.0000 
  -5   1  25     12.0110      1.1834    -10.4823      0.0000 
  -3   1  25     11.7929      1.2372     10.8178      0.0000 
  -1   1  25      4.9812      2.3112     -5.9450      0.0000 
   1   1  25     13.3727      1.2172    -10.9868      0.0000 
   3   1  25      0.0000      2.9739      2.0229      0.0000 
 -20   2  25      0.0000      2.8092     -3.8472      0.0000 
 -18   2  25      2.0575      2.8085     -2.0191      0.0000 
 -16   2  25     10.7451      1.3142      9.4265      0.0000 
 -14   2  25      0.0000      2.6573     -1.6803      0.0000 
 -12   2  25     12.4643      1.1983    -11.6523      0.0000 
 -10   2  25      6.2064      1.7625     -5.2137      0.0000 
  -8   2  25     10.7315      1.1714     10.2248      0.0000 
  -6   2  25      1.5110      2.8095      0.1263      0.0000 
  -4   2  25      9.3542      1.4766     -8.2435      0.0000 
  -2   2  25     19.6385      1.2489     17.3627      0.0000 
   0   2  25      0.0000      3.1198     -0.7903      0.0000 
   2   2  25      8.2737      1.8756     -7.5928      0.0000 
 -19   3  25      4.2969      3.1199     -3.0698      0.0000 
 -17   3  25      0.0000      2.7713     -1.4469      0.0000 
 -15   3  25      0.0000      2.7516      0.0424      0.0000 
 -13   3  25      6.5921      1.7716      6.2880      0.0000 
 -11   3  25      4.6703      2.3692     -2.1631      0.0000 
  -9   3  25      4.7602      2.1358     -0.6733      0.0000 
  -7   3  25      1.4915      2.8674     -5.2121      0.0000 
  -5   3  25      8.3570      1.5902      8.2420      0.0000 
  -3   3  25      0.0000      3.1372      0.4525      0.0000 
  -1   3  25     13.3584      1.8706    -12.9973      0.0000 
   1   3  25      8.6511      2.1063      7.7771      0.0000 
 -18   4  25      5.3456      2.2306     -4.8208      0.0000 
 -16   4  25      3.0482      2.8413     -5.6754      0.0000 
 -14   4  25      5.4550      2.1624      3.8338      0.0000 
 -12   4  25     16.9352      0.8918     16.5018      0.0000 
 -10   4  25     11.4043      1.0837     -9.6790      0.0000 
  -8   4  25      7.6060      1.4444     -7.0091      0.0000 
  -6   4  25     10.0452      1.5848     10.9337      0.0000 
  -4   4  25     14.1017      1.3732    -13.0023      0.0000 
  -2   4  25      4.9506      3.6630      1.6214      0.0000 
   0   4  25      6.8796      2.5104      5.4209      0.0000 
 -17   5  25      0.0000      4.0853     -1.5819      0.0000 
 -15   5  25      1.5533      3.0256      0.6039      0.0000 
 -13   5  25      0.4241      2.7323     -1.3425      0.0000 
 -11   5  25      2.0482      2.7105     -1.4353      0.0000 
  -9   5  25      4.4052      2.6620     -3.6679      0.0000 
  -7   5  25      1.6729      3.0655     -0.0896      0.0000 
  -5   5  25     12.8387      1.3828     11.4783      0.0000 
  -3   5  25      0.0000      3.2791     -1.9603      0.0000 
  -1   5  25      4.7638      5.0455     -7.4690      0.0000 
 -14   6  25      0.0000      3.4461     -2.1988      0.0000 
 -12   6  25      9.4126      1.4078     -8.6127      0.0000 
 -10   6  25     12.3683      1.1772     12.5049      0.0000 
  -8   6  25      0.0000      3.1192     -1.1299      0.0000 
  -6   6  25     10.9483      2.1110    -10.6961      0.0000 
  -4   6  25      7.0097      5.1135      3.0013      0.0000 
 -20   0  26      5.4947      5.0942      5.5726      0.0000 
 -18   0  26      0.0000      3.4344      3.6668      0.0000 
 -16   0  26     11.7844      1.8102    -10.8883      0.0000 
 -14   0  26     11.5439      1.8608    -10.5239      0.0000 
 -12   0  26     16.7149      2.4791     15.0780      0.0000 
 -10   0  26      8.7006      2.2083      8.9108      0.0000 
  -8   0  26     23.3414      1.2737    -19.9088      0.0000 
  -6   0  26      0.0000      3.2441      0.9916      0.0000 
  -4   0  26      5.6883      3.0093      3.3855      0.0000 
  -2   0  26      0.0000      3.4048      1.2418      0.0000 
   0   0  26     22.5493      2.8511    -18.1052      0.0000 
   2   0  26      5.3571      4.3921      0.7644      0.0000 
 -19   1  26      4.8278      2.6843      1.9552      0.0000 
 -17   1  26      4.5762      2.7063      0.3837      0.0000 
 -15   1  26      4.7033      2.6259     -6.0483      0.0000 
 -13   1  26      3.5315      2.8401     -0.9810      0.0000 
 -11   1  26      9.6039      1.3075      6.9535      0.0000 
  -9   1  26      3.8095      2.8040     -3.1342      0.0000 
  -7   1  26      0.0000      2.9951     -1.4272      0.0000 
  -5   1  26      0.0000      3.0411     -1.0489      0.0000 
  -3   1  26      3.8477      3.3556      1.9525      0.0000 
  -1   1  26      3.5371      3.0040     -3.2258      0.0000 
   1   1  26     10.3405      1.5328      7.8707      0.0000 
 -20   2  26      5.2746      4.9368     -3.1298      0.0000 
 -18   2  26      5.4555      2.4371     -6.1331      0.0000 
 -16   2  26     15.5595      1.1010     14.6642      0.0000 
 -14   2  26      0.0000      3.1369     -0.0276      0.0000 
 -12   2  26      7.1437      1.6808     -6.7484      0.0000 
 -10   2  26      5.3830      2.1380     -2.5157      0.0000 
  -8   2  26      1.7571      3.3735      6.8712      0.0000 
  -6   2  26      5.3128      2.6263      5.5576      0.0000 
  -4   2  26      2.6888      2.9886     -5.6476      0.0000 
  -2   2  26     15.3414      1.7337     15.6457      0.0000 
   0   2  26      1.2141      3.2181     -3.3454      0.0000 
 -19   3  26      0.0000      4.6166     -7.6714      0.0000 
 -17   3  26      4.1729      2.9040      0.6749      0.0000 
 -15   3  26      8.7891      1.4856      8.4785      0.0000 
 -13   3  26      0.0000      2.6985     -1.6563      0.0000 
 -11   3  26      5.8189      2.0125     -3.6824      0.0000 
  -9   3  26      6.0278      1.8579      2.7792      0.0000 
  -7   3  26      2.2552      2.8948      3.7801      0.0000 
  -5   3  26      5.9028      2.3602     -4.9073      0.0000 
  -3   3  26      2.9752      3.1983     -3.0105      0.0000 
  -1   3  26      3.4116      3.2179     -1.5364      0.0000 
 -16   4  26      0.0000      2.8681      4.0086      0.0000 
 -14   4  26      1.9267      2.8482     -3.8206      0.0000 
 -12   4  26      2.4966      2.8301     -1.4544      0.0000 
 -10   4  26     10.7597      1.1895    -12.6801      0.0000 
  -8   4  26     11.6176      1.2992     11.8294      0.0000 
  -6   4  26      0.0000      3.0490     -0.4615      0.0000 
  -4   4  26      9.4446      1.7777     -8.7951      0.0000 
  -2   4  26      2.9349      3.9928      2.0172      0.0000 
 -13   5  26      1.5733      2.7634     -0.0223      0.0000 
 -11   5  26     12.9937      1.0732     13.8820      0.0000 
  -9   5  26     17.8534      1.3705    -16.3047      0.0000 
  -7   5  26      6.3387      2.6949     -2.1463      0.0000 
  -5   5  26     17.3669      3.9170     16.3236      0.0000 
 -17   1  27      6.1758      2.8962      5.3417      0.0000 
 -15   1  27      4.3415      2.9836     -2.5974      0.0000 
 -13   1  27      8.0158      1.5790     -7.0870      0.0000 
 -11   1  27      0.0000      2.8023      2.8636      0.0000 
  -9   1  27      9.2434      1.7164      8.2246      0.0000 
  -7   1  27      0.8968      3.1637     -2.1149      0.0000 
  -5   1  27      0.0000      3.0102     -1.1721      0.0000 
  -3   1  27      4.2944      3.2181      5.3898      0.0000 
  -1   1  27      6.5289      2.2961      2.7477      0.0000 
 -18   2  27      0.0000      4.9268     -5.3903      0.0000 
 -16   2  27      0.0000      3.0373     -0.8743      0.0000 
 -14   2  27      2.1674      2.8276     -5.6134      0.0000 
 -12   2  27      6.5634      1.7966      7.3187      0.0000 
 -10   2  27      9.5133      1.3560      8.2744      0.0000 
  -8   2  27      8.4124      1.7839     -9.1495      0.0000 
  -6   2  27     13.1318      2.1498    -10.0494      0.0000 
  -4   2  27      8.8880      2.4904      6.8861      0.0000 
  -2   2  27     10.5510      1.6691      9.7304      0.0000 
 -15   3  27      5.2348      2.5829      3.8717      0.0000 
 -13   3  27      3.9716      2.9493     -3.2773      0.0000 
 -11   3  27      7.3506      1.7064     -4.3947      0.0000 
  -9   3  27      5.3030      2.6020      3.0696      0.0000 
  -7   3  27      3.9171      3.1513      4.4399      0.0000 
  -5   3  27      3.8617      3.2001     -1.9461      0.0000 
  -3   3  27     18.0120      1.5371    -16.3728      0.0000 
 -14   4  27      9.1811      1.7892      8.1931      0.0000 
 -12   4  27      5.8041      2.3755      1.6491      0.0000 
 -10   4  27     12.8526      1.8687    -11.3499      0.0000 
  -8   4  27      5.4786      3.0846      1.2126      0.0000 
  -6   4  27      0.0000      4.0392      2.3789      0.0000 
 -16   0  28      3.8051      4.7948      0.1054      0.0000 
 -14   0  28      1.9106      3.5547      5.3979      0.0000 
 -12   0  28      4.0040      3.6756     -8.1487      0.0000 
 -10   0  28      8.9014      2.8279     -4.2598      0.0000 
  -8   0  28      3.8222      4.3808      4.9219      0.0000 
  -6   0  28      8.9887      2.2798     10.4884      0.0000 
  -4   0  28      3.6676      3.6168     -3.1879      0.0000 
 -15   1  28     11.1133      2.0527     -7.8846      0.0000 
 -13   1  28      9.8140      1.5183      7.8857      0.0000 
 -11   1  28     14.4677      1.0715     10.8326      0.0000 
  -9   1  28      7.8622      1.9525     -6.9926      0.0000 
  -7   1  28     12.3471      1.4365    -11.2340      0.0000 
  -5   1  28      7.9966      2.2644      8.9500      0.0000 
 -14   2  28      3.4715      3.1738      0.4152      0.0000 
 -12   2  28     12.4533      1.2824    -11.9005      0.0000 
 -10   2  28      5.7385      2.5604      2.9572      0.0000 
  -8   2  28     10.5187      2.0447     10.1228      0.0000 
  -6   2  28      2.5035      3.6595     -1.4115      0.0000 
 -11   3  28      1.2641      3.2900      4.0023      0.0000 
  -9   3  28      5.7620      3.2393      1.8389      0.0000 
                                                     
